# Supplementary material for: Strawberry sweetness and consumer preference are enhanced by specific volatile compounds
Source: Hortic Res. 2021 Apr 1;8:66. doi: 10.1038/s41438-021-00502-5 (PMC8012349; doi:10.1038/s41438-021-00502-5)
Supplement: Supplementary file 2 — Table S2 [file 41438_2021_502_MOESM2_ESM.csv]

Genotype	Session	Sweetness intensity	Sourness intensity	Texture liking	Flavor intensity	Overall Liking
Mara des Bois	2011_1	32.6626	18.5628	17.6627	33.2539	26.088
Camarosa	2011_1	28.7511	23.9345	31.0521	34.6964	29.9375
Radiance	2011_1	29.6538	21.085	35.0521	32.9176	31.8048
Proprietary1	2011_1	32.8042	17.377	29.5565	35.2185	34.3535
Festival	2011_1	35.4237	20.5628	40.3706	38.9176	39.6986
Winter Dawn	2011_2	26.2432	21.9205	29.6948	30.2673	29.57
Camarosa	2011_2	30.3153	21.5331	31.8209	34.3754	31.2817
Treasure	2011_2	30.6576	19.6863	31.7218	32.961	32.2907
Sweet Charlie	2011_2	34.9099	18.1728	30.8209	37.0691	34.606
Proprietary2	2011_2	36.5675	19.7313	28.7038	38.3484	35.3718
Camino Real	2011_3	21.3325	22.5902	18.2961	28.1068	17.8348
Festival	2011_3	23.6839	21.8155	28.197	28.278	24.078
Proprietary3	2011_3	27.3866	22.338	19.0439	32.4942	25.069
Radiance	2011_4	23.9928	20.7151	30.7134	29.4785	24.0892
Festival	2011_4	26.7928	23.4674	30.0277	33.2595	27.9083
Winterstar	2011_4	29.1738	17.5722	32.2372	31.0023	31.6892
Proprietary4	2011_4	32.3738	21.7627	23.3896	36.1261	31.8321
Proprietary8	2011_5	19.2862	26.9356	25.2987	28.1051	16.4418
San Andreas	2011_5	22.9439	24.0438	30.4068	29.5195	22.5769
FL_05-85	2011_5	22.5655	13.8546	27.659	23.5556	22.649
Festival	2011_5	24.4394	16.1699	29.1095	28.1322	25.721
Elyana	2011_5	27.4664	14.4492	30.9563	28.8529	26.694
Charlotte	2011_6	24.163	11.5838	11.7268	23.013	16.3596
Monterey	2011_6	22.1536	21.7707	22.7081	29.013	17.0045
Mara des Bois	2011_6	28.9948	13.9203	8.8576	28.1158	17.5372
Festival	2011_6	19.948	17.696	26.8389	23.6485	19.8363
Albion	2011_6	25.6957	24.696	28.8483	33.2279	27.9764
Proprietary3	2012_1	35.1734	17.4461	24.514	35.4039	31.4712
Mojave	2012_1	37.0753	18.799	29.7493	36.649	33.2849
Albion	2012_1	40.4283	18.4755	36.8963	40.1392	37.3634
Festival	2012_1	38.2616	20.299	38.8375	40.9823	39.7261
Treasure	2012_2	29.3533	19.4755	29.6029	31.6953	28.0432
Radiance	2012_2	28.1849	16.6966	27.7818	29.0742	28.3589
Festival	2012_2	30.0796	20.4966	31.1713	32.2953	30.6853
Winterstar	2012_2	29.0796	14.3492	32.445	29.4111	31.1589
FL_06-38	2012_2	32.8059	18.3176	32.8555	34.2321	31.8221
Chandler	2012_3	23.1118	25.0121	18.8059	28.2094	18.9605
Winter Dawn	2012_3	25.31	22.6159	27.2305	29.8981	25.6114
Sensation® 'Florida127'	2012_3	27.376	20.2574	28.4003	30.9547	26.9133
Festival	2012_3	28.4137	22.6065	29.9946	33.3226	28.1774
Proprietary5	2012_3	29.9986	21.3046	31.7399	33.2188	31.0076
Festival	2012_4	24.4206	18.2213	25.13	26.9602	24.005
Rubygem	2012_4	24.3629	17.2309	28.0723	27.3256	24.0627
Proprietary6	2012_4	28.1514	18.5867	27.7454	29.6236	28.755
Albion	2012_4	28.5937	21.6348	29.0338	32.4986	30.8608
Festival	2012_5	25.67	19.4653	26.8791	28.0625	25.1003
Camino Real	2012_5	24.8536	18.5163	27.0832	28.3993	25.5493
Proprietary8	2012_5	27.6291	23.2204	29.6138	31.5421	26.2023
Darselect	2012_5	31.67	19.751	23.2465	33.787	31.1615
Ventana	2012_6	19.4534	23.1305	28.7405	25.749	20.3092
Benicia	2012_6	22.9187	22.0711	29.1068	27.947	22.2102
Festival	2012_6	22.7702	19.3087	27.6712	25.749	23.0617
Portola	2012_6	23.3147	22.6355	30.1464	28.4421	25.329
FL_06-38	2012_6	27.285	19.6256	31.0177	30.6203	29.7152
Galleta	2012_7	22.0461	24.1327	18.4066	27.4039	17.528
Proprietary7	2012_7	21.5665	21.898	18.7127	25.3223	18.5893
Evie 2	2012_7	23.3829	20.0408	21.376	26.5774	20.9464
Festival	2012_7	24.24	15.4796	23.8964	25.0264	22.9464
Proprietary6	2012_7	23.7196	24.2143	27.8352	28.4447	25.7525
Proprietary3	2013_1	26.1152	21.077	16.3611	28.7709	26.7383
Sensation® 'Florida127'	2013_1	24.2449	18.2067	29.1944	26.6042	27.8217
Proprietary4	2013_1	28.8652	19.5493	20.4815	31.1135	29.0439
Festival	2013_1	31.7078	16.4196	30.2778	33.4839	29.2105
Albion	2013_1	34.7912	17.8456	33.3519	35.9561	33.8217
Radiance	2013_2	24.7032	17.8952	26.2407	26.5469	25.1402
Festival	2013_2	27.6668	19.7225	23.168	29.5288	25.3675
San Andreas	2013_2	28.1123	22.5679	26.6498	31.8833	27.7129
Camarosa	2013_2	30.785	18.2588	23.8407	31.4288	28.5038
Albion	2013_2	33.2304	18.2497	27.3225	34.6742	34.0493
Festival	2013_3	23.1519	21.4545	26.6334	28.4443	25.1841
FL_06-38	2013_3	27.6029	20.4741	29.5942	32.8953	27.3017
Albion	2013_3	30.8087	20.4348	28.2021	33.16	29.6253
Winterstar	2013_3	28.6029	15.1211	29.2413	29.4835	31.0762
Benicia	2013_4	20.0739	15.4651	25.1204	22.704	20.9482
Festival	2013_4	23.1977	19.2175	27.0633	29.0278	25.0625
Sensation® 'Florida127'	2013_4	23.7406	15.208	27.3966	25.5802	25.5006
Albion	2013_4	27.4453	19.4556	25.8919	30.304	26.1672
Treasure	2013_4	28.1215	15.6461	28.9966	29.7706	29.1672
Festival	2013_5	20.177	21.8696	21.2423	26.1225	18.2217
Camarosa	2013_5	23.6113	20.0312	22.2221	27.4761	20.1308
FL_09-46	2013_5	23.1164	15.6676	25.9191	24.4356	24.2015
Albion	2013_5	26.5709	21.809	27.4544	31.0114	26.3934
San Andreas	2013_5	23.9447	22.3646	30.01	29.567	26.7369
Benicia	2013_6	25.6485	18.3209	23.8013	28.8006	22.5876
Radiance	2013_6	30.1166	15.9592	29.429	30.7368	28.9919
Albion	2013_6	34.9783	18.2784	31.5886	35.407	30.7472
Festival	2013_6	30.4144	14.8103	32.8545	30.8538	32.3962
FL_07-193	2014_1	25.5191	19.3183	22.3211	28.9466	18.2849
Radiance	2014_1	26.8704	18.5886	25.5824	29.7303	21.9695
Portola	2014_1	24.6812	22.8859	27.7445	29.4601	22.5101
FL_09-46	2014_1	27.8254	18.2462	28.195	30.1267	25.8795
FL_10-24	2014_1	32.7983	17.8228	25.8977	33.7484	26.3119
FL_07-193	2014_2	25.1517	17.825	24.0767	25.4447	20.1067
FL12.115-10	2014_2	30.2932	15.0473	25.0262	30.1315	26.9855
Treasure	2014_2	29.1416	14.3503	26.8646	31.1012	28.7027
FL_10-24	2014_2	30.5053	16.4614	29.4403	32.2124	29.4805
Sensation® 'Florida127'	2014_2	34.182	16.2392	28.9858	33.3235	31.3593
FL11.28-34	2014_3	21.5903	22.8068	24.7593	26.3703	23.9679
Radiance	2014_3	24.101	19.1153	25.8018	27.0192	26.0743
FL_09-46	2014_3	28.0371	20.2962	31.6422	31.3916	29.9573
FL11.28-34	2014_4	12.7474	20.7517	18.9641	17.4939	9.8827
Portola	2014_4	17.7979	22.3174	24.5197	23.2616	13.9332
Festival	2014_4	16.9292	23.984	23.6712	24.1303	17.5999
FL12.74-39	2014_4	21.404	20.8931	23.8934	27.009	18.2362
Sensation® 'Florida127'	2014_4	24.8787	19.5295	27.5298	29.5242	25.7615
FL11.139-10	2014_5	18.6631	18.2861	21.4541	22.1604	16.407
FL_10-24	2014_5	21.3538	18.7809	23.7118	24.4491	18.0152
FL12.22-10	2014_5	18.6012	22.7603	25.1242	24.1192	19.8606
Elyana	2014_5	25.7868	17.5438	28.7324	29.2016	27.6235
Monterey	2014_6	14.2328	20.6481	23.3922	20.2238	11.7503
Ventana	2014_6	17.6452	20.545	22.2066	24.0795	14.606
Benicia	2014_6	20.8101	16.8852	26.2272	25.0898	19.8018
FL12.22-10	2014_6	19.6761	21.0089	27.052	26.028	23.5338
Sensation® 'Florida127'	2014_6	26.8823	17.5553	29.9798	29.8733	31.3998
FL_10-47	2015_1	27.5449	18.7444	26.8405	30.9819	23.8447
FL12.115-10	2015_1	27.6676	16.4519	23.5103	29.5857	23.9013
FL12.74-39	2015_1	27.0921	16.8953	23.6707	30.0291	25.8353
Festival	2015_1	25.6959	20.15	28.265	28.7461	27.5051
Sensation® 'Florida127'	2015_1	28.8562	15.9331	28.982	31.9725	30.5145
Sweet Charlie	2015_2	26.6114	13.8279	16.7895	27.2745	23.2906
Winterstar	2015_2	26.0787	15.6877	27.2194	27.9848	24.2345
FL12.74-39	2015_2	23.3778	16.6317	25.1073	25.5455	24.5242
FL11.98-41	2015_2	26.9105	17.6036	28.6867	30.7792	28.6457
Sensation® 'Florida127'	2015_2	29.789	16.2765	28.0232	31.7979	29.1504
Sweet Charlie	2015_3	25.4332	14.0323	15.3428	26.6843	21.3429
Portola	2015_3	23.2313	18.84	24.5832	26.9054	23.1602
Radiance	2015_3	23.837	15.388	25.4294	26.5208	23.4487
FL_10-89	2015_3	25.8659	18.0323	24.1505	29.1747	26.1217
FL_10-47	2015_3	29.9043	17.1188	32.4198	33.3478	30.3237
Portola	2015_4	13.1271	20.1733	22.5105	17.6571	14.3376
FL_10-89	2015_4	15.6119	17.5067	18.561	21.344	15.782
FL11.98-41	2015_4	18.9958	16.0622	22.0357	22.2733	18.9133
FL_10-47	2015_4	19.6119	21.2138	24.4499	25.6066	20.7416
Elyana	2015_4	23.2988	13.0622	27.5812	25.4349	25.7012
Radiance	2015_5	14.3792	12.9968	21.3161	16.4037	12.7199
FL_10-47	2015_5	14.5111	18.5573	20.9095	20.4806	12.9177
FL12.74-39	2015_5	17.8408	15.9199	17.5029	22.6125	15.1485
FL_10-89	2015_5	15.3243	14.4254	20.5029	18.118	15.5441
FL11.98-41	2015_5	21.5551	12.5133	24.5799	23.6344	20.0386
Beauty	2016_1	26.3853	18.0463	27.3403	30.6231	26.3074
Radiance	2016_1	25.4397	19.6876	31.0903	29.0687	28.34
Sensation® 'Florida127'	2016_1	35.331	12.9158	34.7968	35.7318	37.4487
Radiance	2016_2	23.5984	18.5393	25.885	27.2568	24.2936
Beauty	2016_2	25.6342	19.1822	27.4684	30.1615	27.7222
Sensation® 'Florida127'	2016_2	28.4556	14.1227	30.2184	31.1615	32.4603
Radiance	2017_1	22.7996	14.4854	26.0448	23.7539	24.5571
Brilliance	2017_1	24.2709	14.169	25.2089	27.5986	26.1967
Beauty	2017_1	28.035	11.6858	25.8044	29.9357	28.4439
RADIANCE	2017_1	23.7518	13.3189	30.6536	25.9383	28.4829
Sensation® 'Florida127'	2017_1	28.653	10.8881	30.4898	30.0705	32.7473
Radiance	2017_2	16.2765	15.1903	24.0642	21.1946	19.5012
Brilliance	2017_2	20.6962	11.7459	22.842	23.5526	22.1184
Beauty	2017_2	21.8197	14.6471	27.3729	25.8119	26.9333
Sensation® 'Florida127'	2017_2	23.511	11.9064	29.7926	26.4044	27.4394
