# Supplementary material for: Strawberry sweetness and consumer preference are enhanced by specific volatile compounds
Source: Hortic Res. 2021 Apr 1;8:66. doi: 10.1038/s41438-021-00502-5 (PMC8012349; doi:10.1038/s41438-021-00502-5)
Supplement: Supplementary file 3 — Table S3 [file 41438_2021_502_MOESM3_ESM.csv]

			Max	1127	1080	2918.54	3138.77	5453.63	10056.2	12.25	4.12	1.05	14.92	9.93	41.24	285.21	115.86	52.6	54.17	250.3	75.02	7359.57	81.41	26.79	84.64	92.8	38.17	24.13	12.65	278.06	5.59	7391.7	11063.45	607.98	31.24	23.52	57.1	456.08	194.43	498.47	18382.28	343.94	640.91	119.22	106.05	130.12	33.77	50.82	27.04
			Min	78	357.48	656	747	168	2293	4.45	3.35	0.44	6.27	0	0	3.67	1.3	0	0	0	0	91.98	0.09	0	1.97	9.58	0.2	0	0	0.36	0	15.83	285.14	0	0.67	0.4	0	1.5	0	0	1400.89	0	0.87	0.62	0	0	0	0	0
			Median	219.44	623.89	1574.43	1783.4	2357.92	5541.97	7.14	3.69	0.82	9.27	3.21	9.38	51.76	26.84	10.7	0.62	5.79	2.42	1982.82	5.23	1.49	22.33	33.06	1.91	2.86	3.8	13.13	0.22	183.04	1318.05	52.08	4.36	3.05	1.44	61.63	16.43	6.91	3598.26	48.11	33.78	9.6	8.43	5.03	1.95	4.15	1.25
			Unit	mg1 100gFW-1	mg1 100gFW-1	mg1 100gFW-1	mg1 100gFW-1	mg1 100gFW-1	mg1 100gFW-1	%		%		ng1 gFW-1 hr-1	ng1 gFW-1 hr-1	ng1 gFW-1 hr-1	ng1 gFW-1 hr-1	ng1 gFW-1 hr-1	ng1 gFW-1 hr-1	ng1 gFW-1 hr-1	ng1 gFW-1 hr-1	ng1 gFW-1 hr-1	ng1 gFW-1 hr-1	ng1 gFW-1 hr-1	ng1 gFW-1 hr-1	ng1 gFW-1 hr-1	ng1 gFW-1 hr-1	ng1 gFW-1 hr-1	ng1 gFW-1 hr-1	ng1 gFW-1 hr-1	ng1 gFW-1 hr-1	ng1 gFW-1 hr-1	ng1 gFW-1 hr-1	ng1 gFW-1 hr-1	ng1 gFW-1 hr-1	ng1 gFW-1 hr-1	ng1 gFW-1 hr-1	ng1 gFW-1 hr-1	ng1 gFW-1 hr-1	ng1 gFW-1 hr-1	ng1 gFW-1 hr-1	ng1 gFW-1 hr-1	ng1 gFW-1 hr-1	ng1 gFW-1 hr-1	ng1 gFW-1 hr-1	ng1 gFW-1 hr-1	ng1 gFW-1 hr-1	ng1 gFW-1 hr-1	ng1 gFW-1 hr-1
			Chemical name											2-Methyl-2-butanol	1-Penten-3-ol	1-Penten-3-one	3-Pentanone	Pentanal	Methyl thioacetate	Propanoic acid, ethyl ester	n-Propyl acetate	Butanoic acid, methyl ester	2-Hexanone	Methyl Isobutyl Ketone	2-Pentenal, (E)-	(2Z)-pent-2-enal	2-Butenoic acid, methyl ester, (E)-	1-Pentanol	2-Penten-1-ol, (Z)-	Methyl isovalerate	3-Hexanone	Butanoic acid, ethyl ester	Hexanal	Acetic acid, butyl ester	Methyl valerate	Methyl 2-hydroxybutanoate	2,3-heptanedione	Butanoic acid, 1-methylethyl ester	Butanoic acid, 2-methyl-	Butanoic acid, 2-methyl-, ethyl ester	2-Hexenal, (E)-	2-Hexen-1-ol, (E)-	1-Hexanol	1-Butanol, 3-methyl-, acetate	1-Butanol, 2-methyl-, acetate	2-Heptanone	Butanethioic acid, S-methyl ester	Butanoic acid, propyl ester	Pentanoic acid, ethyl ester
			CAS											75-85-4	616-25-1	1629-58-9	96-22-0	110-62-3	1534-08-3	105-37-3	109-60-4	623-42-7	591-78-6	108-10-1	1576-87-0	1576-86-9	623-43-8	71-41-0	1576-95-0	556-24-1	589-38-8	105-54-4	66-25-1	123-86-4	624-24-8	29674-47-3	96-04-8	638-11-9	116-53-0	7452-79-1	6728-26-3	928-95-0	111-27-3	123-92-2	624-41-9	110-43-0	2432-51-1	105-66-8	539-82-2
SampleID	Session	Year	Genotype	Malic	Citric	Glucose	Fructose	Sucrose	Totalsugar	Brix	pH	TA	BTA	V1	V2	V3	V4	V5	V6	V7	V8	V9	V10	V11	V12	V13	V14	V15	V16	V17	V18	V19	V20	V21	V22	V23	V24	V25	V26	V27	V28	V29	V30	V31	V32	V33	V34	V35	V36
1	2011_1	2011	Proprietary1	104	766	1879	1998	1314	5191	9.15	3.73	0.74	12.32	6.96	41.24	179.33	95.96	10.87	0.53	1.81	1.83	3437.73	5.08	0	64.62	78.26	2.29	0	1.39	67.02	1.83	110.34	1968.29	21.02	7.1	3.32	3.53	41.97	45.9	77.04	14335.48	92.25	9.11	9.75	37.36	9.54	3.18	1.06	0
2	2011_1	2011	Camarosa	211	879	1313	1456	1538	4307	7.43	3.47	0.89	8.32	7.13	30.29	225.3	81.56	13.84	0.61	4.55	5.39	3938.54	3.75	0	73.97	79.63	7.74	0	3	60.52	0.76	81.38	6487.68	117.21	3.47	2.22	1.68	30.25	30.03	47.41	15185.47	78.48	9.09	13.09	44.21	6.52	5.51	2.81	2.57
3	2011_1	2011	Festival	338	639	1903	2048	1218	5169	8.5	3.63	0.72	11.81	5.85	12.67	242.82	77.29	38.3	0.61	26.83	1.63	2946.22	6.74	0	70.39	68.79	0.51	2.53	2.08	37.85	2.65	50.73	3557.99	61.96	8.25	2.9	2.2	118.88	37.91	52.2	10600.45	9.02	2.26	2.62	5.74	14.89	18.72	10.74	6.12
4	2011_1	2011	Mara des Bois	146	834	1730	1967	1818	5515	10.13	3.43	0.85	11.88	5.14	10.54	194.51	71.36	2.27	0.44	7.17	3.84	1829.32	6.24	0	38.78	54.19	3.05	0.05	1.92	5.92	0.57	54.34	2189.85	88.98	2.78	0.4	0.56	11.69	24.73	57.68	12230.43	126.08	14.36	2.7	5.14	7.73	1.17	6.39	2.12
5	2011_1	2011	Radiance	246	721	656	747	2734	4137	7.83	3.57	0.79	9.97	8.05	13.94	202.66	73.78	11.81	0.32	0.99	2.62	2093.93	4.44	0	69.95	70.06	8.11	0	3.18	14.88	0.49	55.42	2830.28	38.56	6	1.38	1.51	75.65	39.49	87.29	15085.78	61.45	10.71	24.34	44.81	18.59	2.35	2.46	3.21
6	2011_2	2011	Proprietary2	158	956	1781	2041	2345	6167	8.95	3.53	0.83	10.78	4.4	15.29	140.46	32.32	1.4	0.42	3.25	1.14	7359.57	81.41	0	78.6	65.21	5.96	0	1.84	278.06	2.08	72.34	2235.46	223.79	8.81	19.83	16.03	206.43	48.14	86.63	12931.96	2.18	1.44	43.48	5.96	19.82	3.28	2.07	0
7	2011_2	2011	Camarosa	271	833	1345	1498	2216	5059	8.45	3.55	0.85	9.94	8.05	19.41	168.15	64.9	5.51	0.84	6.24	4.08	3092.47	6.75	0	84.45	83.49	4.52	0.08	3.82	40.17	1.36	74.73	3096.11	151.16	3.5	2.79	2.29	39.34	42.56	86.6	16752.16	49.5	7.84	9.45	28.73	12.78	8.03	5.22	2.59
8	2011_2	2011	Sweet Charlie	190	713	2352	2435	1683	6470	8.98	3.77	0.67	13.4	5.32	19.04	229.19	55.66	1.1	0.36	1.59	0.99	2821.39	19.94	0	83.44	76.64	3.55	0	0	38.92	1.69	65.95	3242.15	41.22	8.66	2.03	10.51	35.48	37.92	101.23	11893.28	0.93	9.64	6.98	4.4	130.12	0	3.45	1.76
9	2011_2	2011	Treasure	271	610	1464	1520	1392	4376	9.15	3.65	0.77	11.84	9.93	17.29	266.09	83.88	1.31	0.93	0.09	0.73	1569.55	20.85	0	84.64	92.8	1.88	0	1.15	52.65	1.65	41.17	5076.19	148.51	1.35	4.99	6.89	281.63	44.88	107.55	18382.28	29.13	6.43	12.3	14.65	43.93	0	4.06	2.59
10	2011_2	2011	Winter Dawn	252	775	1265	1479	1986	4730	7.65	3.41	0.85	9	5.43	18.71	119.71	52.64	3.33	0.44	0.83	1.24	2390.4	4.32	0	61.61	58.78	3.68	0.28	4.39	13.53	1.54	58.02	2783.71	41.49	7.19	3.41	0	68.75	37.09	83.33	15661.83	71.96	9.3	4.33	8.79	3.99	0.79	2.31	1.11
11	2011_3	2011	Camino Real	161	844	1657	1821	791	4269	7.43	3.53	0.76	9.77	8.71	22.22	150.99	115.86	8.56	0.55	15.53	10.02	3205.64	12.35	0	52.73	78.5	3.75	1.96	1.05	227.94	1.64	58.66	3252.41	45.78	4.12	4.17	3.95	42.51	53.35	88.85	13505.17	120.68	34.87	119.22	81.96	7.59	4.26	2.63	9.21
12	2011_3	2011	Festival	187	525	911	1068	314	2293	4.45	3.55	0.61	7.27	6.04	25.66	95.42	53.72	0.57	0.66	3.43	1.91	2360.98	3.78	0	36.84	34.19	5.73	0.48	0.98	13.51	2.98	67.98	1990.17	62.46	1.83	3.05	0.72	24.16	16.39	32.07	10723.21	81.37	30.08	6.75	9.21	1.98	0	0.53	0
13	2011_3	2011	Proprietary3	259	515	1391	1538	387	3316	6.05	3.71	0.6	10.17	8.22	12.68	89.56	67.11	24.28	0.32	51.55	3.51	4615.03	4.7	0	50.18	28.94	1.24	0.53	2.6	36.82	3.5	58.22	11063.45	48.47	15.63	3.18	1.44	68.2	18.34	101.79	9615.52	7.37	7.79	2.77	8.83	6.26	12.01	7.61	2.71
14	2011_4	2011	Festival	264	557	1374	1518	1342	4234	6.3	3.58	0.58	10.96	3.32	9.68	48.13	30.02	3.95	0	9.23	4.45	1530.58	6.86	0	23.16	12.17	1.27	0	0.6	37.2	1.93	36.76	1357.23	32.35	4.93	1.84	2.63	41.69	21.8	46.72	5950.65	38.79	23.12	10.35	18.4	4.04	0	7.34	0.36
15	2011_4	2011	Radiance	266	631	1544	1705	1079	4328	7.58	3.41	0.74	10.2	2.13	15.59	59.4	42.88	13.92	0	4.15	2.08	2272.42	6.17	0	24.28	18.28	1.01	0	1.55	9.7	2.03	52.35	1177.82	12.03	5.84	4.84	1.03	24.69	15.5	31.94	7458.72	62.14	20.92	4.61	10.92	3.92	2.1	3.28	0.14
16	2011_4	2011	Proprietary4	273	579	1060	1224	1152	3436	5.7	3.48	0.64	8.94	2.12	6.33	54.62	28.61	15.06	0	6.76	5.5	1341.81	4.94	0	31.53	14.5	7.43	0.1	0.69	10.57	1.65	36.2	1355.03	11.65	5.14	1.64	0.45	32.38	25.94	196.93	7258.31	29.59	26.48	7.32	13.58	5.6	1.68	4.48	0
17	2011_4	2011	Winterstar	259	834	1462	1615	2286	5363	8.8	3.41	0.96	9.19	0.48	22.43	249.57	67.72	1.33	0.27	7.22	2.15	6785.81	57.94	0	53.67	67.09	5.23	0.55	0.78	93.07	3.78	51.65	2460.07	100.84	7.78	23.52	3.69	122.82	34.18	70.83	10623.73	62.34	37.24	18.3	11.52	6	0	2.12	0.69
18	2011_5	2011	Elyana	182	510	1179	1324	442	2945	6.5	3.82	0.53	12.32	2.99	16.19	49.51	38.2	16.84	0.29	0.92	1.35	2200.23	0.77	0	18.63	19.59	0.8	0	0	7.83	0.77	38.42	1335.24	16.88	3.6	1.89	1.55	44.35	29.89	48.8	6670.12	62.99	16.56	5.82	0	3.66	1.92	1.18	0
19	2011_5	2011	FL_05-85	197	607	1904	2169	424	4497	7.13	3.72	0.57	12.61	4.5	4.93	78.8	37.39	13.28	0.45	1.3	0.51	1421.77	9.32	0	28.59	22.24	0.81	0	0.58	28.04	0.71	27.79	1697.01	125.28	8.61	0.46	1.23	67.71	16.46	61.71	6379.28	0	5.18	19.43	5.21	19.9	2.68	2.4	0.89
20	2011_5	2011	Festival	244	515	1449	1647	519	3615	7.03	3.72	0.59	12.01	5.44	8.33	73.41	44.96	36.26	0.31	12.14	1.54	3299.73	1.34	0	26.05	22.17	0.82	0	0.62	16.59	0.77	27.39	2417.33	15.42	10.18	2.67	0.79	78.32	17.34	39.96	7562.82	9.99	3.15	6.91	0	19.22	0	4.07	1.85
21	2011_5	2011	Proprietary8	229	784	1649	1880	549	4078	7.15	3.43	0.79	9.11	5.79	25.7	70.43	53.34	9.57	0.49	0.73	1.01	1458.22	0.09	0	27.83	30.33	1.37	0	0.83	5.81	3.01	44.16	1428.52	5.76	2.78	1.28	0.5	18.79	20.54	37.44	9479.61	124.13	51.99	1.51	17.53	1.42	0	0	0
22	2011_5	2011	San Andreas	237	721	1502	1719	1055	4276	7.45	3.61	0.77	9.74	4.05	12.79	84.07	36.08	6.94	0.33	1.85	1.57	2394.1	0.73	0	27.68	26.12	0.89	0	0.14	9.56	0.91	30.97	2132.07	56.15	2.93	2.75	0.58	145.41	13.53	32.41	6926.46	30.73	0.87	14.24	25.41	4.41	0.91	4.42	0.39
23	2011_6	2011	Albion	241	867	1166	1343	931	3440	6.23	3.51	0.85	7.37	3.68	17.27	56.84	60.08	0.94	0.51	3.96	5.49	3152.61	2.44	0	23.52	26.38	7.71	0.39	0	37.7	0.22	37.58	1821.58	41.43	1.71	5.54	0	77.97	1.73	57.55	7974.22	29.04	39.47	21.04	22.86	1.54	0.56	1.61	2.66
24	2011_6	2011	Charlotte	143	520	1896	2230	168	4294	6.6	3.89	0.44	14.92	2.51	24.09	22.75	56.44	0.97	0.68	3.16	5.37	2692.37	0.69	0	12.17	15.75	20.17	2.3	0	249.23	0.21	42.06	2065.13	25.67	1.24	2.45	0	25.47	0.9	73.71	9785.12	45.12	52.15	55.52	10.44	0	3.15	0	0
25	2011_6	2011	Festival	255	441	1127	1311	309	2747	5.43	3.64	0.5	10.85	2.54	6.47	54.11	42.49	28.77	0.3	17.27	2.21	2086.02	0.72	0	21.77	19	0.91	0	0	15.11	0.42	38.02	1860.14	8.18	10.28	3.05	0	47.69	40.71	29.66	6793.29	7.1	7.25	4.86	9.07	0.38	5.51	2.02	2.04
26	2011_6	2011	Mara des Bois	78	795	1539	1788	605	3932	7.03	3.64	0.61	11.56	2.85	6.08	16.8	44.4	7.76	0.36	30.38	6.69	2145.67	0.16	0	8.74	9.58	7.44	0	0	11.96	0.44	20.8	2687.64	52.54	3.18	0.79	0	18.25	17.06	47.31	6226.18	21.8	29.18	8.81	7.36	0.51	2.94	6.53	1.41
27	2011_6	2011	Monterey	282	677	1316	1500	504	3320	6.6	3.57	0.76	8.68	4.31	10.29	31.57	33.43	0.97	0.4	9.68	8.76	2820.74	1.11	0	18.24	13.37	4.28	0.15	0	46.02	0.57	31.73	1814.15	220.76	2.07	4.01	1.44	151.12	26.91	41.23	6568.59	10.41	20.52	25.3	106.05	1.9	0.53	3.9	0.23
28	2012_1	2012	Albion	219	1007	2482	2611	2840	7933	12.25	3.9	0.97	12.58	1.28	30.45	285.21	60.16	0.86	0.43	1.37	0.46	5282.14	17.61	0	42.6	39.14	2.63	2.42	0	52.19	2.12	37.27	3184.8	409.81	3.65	7.2	0	378.13	0	49.12	9284.85	51.62	45.45	12.53	3.34	21.56	0.44	4.57	6.79
29	2012_1	2012	Festival	281	680	2187	2327	1902	6416	9.5	3.85	0.9	10.55	2.54	22.81	127.22	45.34	10.28	0.33	10.39	2.26	3598.18	3.83	0	45.86	38.23	2.07	2.08	1.88	5.82	1.4	40.51	2808.47	37.47	7.29	10.51	0	72.25	31.48	30.28	8842.99	41.84	28.56	6.77	7.29	6.08	7.63	11.41	3.83
30	2012_1	2012	Mojave	156	862	1978	2141	1528	5647	10.18	3.86	0.95	10.71	1.54	24.83	178.58	47.28	6.21	0.34	5.51	3.11	2466.44	9.28	3.01	46.72	38.37	0.75	2.49	4.11	24.61	3.88	41.01	2629.55	187.78	6.08	5.64	2.39	116.93	0	44.42	9099.23	22.29	31.51	17.83	9.45	25.96	0.07	5.99	4.63
31	2012_1	2012	Proprietary3	144	1025	1964	2150	1714	5828	9.73	3.83	0.92	10.54	2.89	19.12	152.65	37.17	0.99	0.47	3.73	1.66	1867.96	19.82	0	48.04	56.5	2.28	3.49	6.08	118.31	1.98	52.62	1535.05	14.32	4.49	3.28	1.45	25.61	0	43.21	9279.66	21.62	27.14	29.7	15.82	3.9	2.12	0	0
32	2012_3	2012	Chandler	225	743	1403	1512	1102	4017	6.4	3.68	0.96	6.65	0	0	72.32	55.09	0	0	13.19	2.45	1632.05	25.54	0	14.25	14.46	1.48	1.81	0	31.3	0	15.83	1147.02	86.61	3.85	4.31	57.1	16.8	0	18.62	3794.92	192.46	640.91	70.63	37.55	8.35	0	5.75	6.36
33	2012_3	2012	Festival	215	561	2013	2189	187	4389	7.6	4	0.85	8.99	6.76	8.94	169.03	49.64	17.63	0.52	85.37	4.05	2345.75	4.16	8.28	34.4	38.15	0.78	0.24	3.81	6.84	1.11	30.83	2550.02	30	7.41	7.24	1.15	83.83	26.84	29.68	5682.02	68.17	31.73	18.12	13.62	15.73	20.02	8.67	20.14
34	2012_3	2012	Sensation� �Florida127�	201	602	2171	2313	486	4970	6.88	4.01	0.83	8.24	3.99	11.26	124.77	40.68	3.03	0.56	7.01	3.68	2258.78	11.27	8.69	22.75	24.14	2.37	0	5.34	23.09	0.92	25.16	1783.23	81.55	3.58	1.7	1.32	76.41	10.43	24.94	4505.45	141.04	94.68	28.8	19	40.87	1.18	9.99	15.2
35	2012_3	2012	Treasure	253	662	1598	1728	1444	4770	7.68	4.03	0.84	9.13	4.75	17.36	169.34	60.87	0.76	0.46	6.29	7.97	2835.56	27.56	4.59	38.09	45.42	2.51	0	1.71	41.09	1.85	31.76	3463.96	99.09	2.18	4.99	5.05	148.23	27.36	42.91	8905.78	65.42	45.06	42.31	30.94	49.17	4.63	11.36	5.65
36	2012_3	2012	Winter Dawn	221	716	1170	1407	1159	3736	7.53	3.86	0.99	7.61	4.88	13.48	123.57	35.94	7.94	0.3	9.99	5.08	3286.53	3.75	7.24	35.87	32.17	4.82	0	3.63	26.29	1.6	33.38	7116.18	29.42	9.09	10.55	0.6	82.02	51.73	29.56	7942.89	40.06	16.4	22.8	21.51	23.76	0.33	5.67	3.31
37	2012_4	2012	Proprietary5	132	756	1497	1642	1398	4537	6.53	3.91	0.82	7.96	1.73	23.17	73.39	45.18	1.33	0.63	8.31	5.44	1015.51	4.39	0	20.95	23.26	6.98	6.1	4.85	68.34	1.04	34.88	1072.17	6.53	2.05	2.45	0.58	1.59	2.51	30.68	6107.65	125.08	62.48	32.81	7.45	6.71	2.55	1.07	1.7
38	2012_4	2012	Albion	207	820	1535	1676	1688	4899	7.25	4.04	0.98	7.38	2.42	17.2	165.96	56.03	1.09	0.39	12.04	12.25	4113.08	22.53	3	38.89	41.84	5.46	0.69	0	31.52	3.34	25.09	4951.49	363.88	3.62	12.46	1.3	131.19	9.34	32.39	7047.18	39	19.46	39.82	16.87	21.29	1.83	18.47	5.24
39	2012_4	2012	Festival	261	721	1560	1728	983	4271	6.48	3.93	0.95	6.83	2.38	12.33	92.75	45.2	13.01	0.38	13.57	4.07	2934.78	3.68	2.31	33.58	32.7	1.33	0.31	7.32	8.55	2.52	36.49	1813.61	41.12	6.99	8.83	0.69	35.09	0	21.13	5568.16	54.29	44.71	14.72	12.89	7.41	7.73	8.18	3.35
40	2012_4	2012	Rubygem	130	743	1804	1971	657	4432	6.58	4.12	0.64	10.25	2.18	9.69	88.93	32.68	6.87	0.36	5	9.65	1490.23	4.94	7.61	31.02	24.67	2.72	0.61	1.6	10.32	2.25	37.88	1787.67	51.62	4.24	1.26	1.01	28.61	15.82	34.85	6866.3	88.57	30.28	20.33	18.43	26.2	2.28	8.87	2.52
41	2012_5	2012	Camino Real	174	764	2202	2319	840	5361	7.28	3.89	0.92	7.9	4.37	21.96	124.47	74.08	1.28	0.33	6.12	3.84	3523.27	8.22	4.74	38.54	33.73	2.13	2.19	4.37	12.57	5.59	42.43	1745.53	249.11	4.03	9.53	2.27	90.14	5.21	29.27	8227.17	343.94	305.02	43.57	26.48	36.58	10.02	7.75	6.03
42	2012_5	2012	Darselect	179	964	2405	2580	1306	6291	9.78	4.11	0.96	10.17	3.52	13.89	95.15	61.92	10.81	0.35	15.98	7.32	2364.5	4.4	3.79	31.1	34.71	2.25	2.73	0	106.7	3.44	29.37	1709.95	94.53	7.74	2.2	3.33	53.48	2.4	21.39	5078.91	199.4	156	65.91	25.44	31.19	9.2	9.79	5.47
43	2012_5	2012	Festival	225	790	1807	1973	450	4230	7.4	3.97	0.86	8.58	3.03	13.51	123.5	58.09	19.21	0.37	4.04	2.94	4106.5	5.37	3.28	41.77	40.98	0.97	2.4	1.71	15.45	2.68	38.93	2200.2	34.84	9.19	9.93	1.42	95.8	18.2	29.11	7786.5	80.28	24.65	10.18	20.16	13.58	24.21	7.96	5.89
44	2012_5	2012	Proprietary6	252	1080	1582	1767	834	4183	7.39	3.7	0.79	9.36	3.09	18.63	97.14	57.22	0.94	0.35	2	3.01	1057.63	17.98	0	26.02	34.44	0.65	2.9	1.49	20.57	3.31	35.49	1414.31	14.63	1.59	1.91	2.73	31.91	0	34.24	6743.07	202.27	103.18	31.91	21.5	12.75	3.51	2.77	2.91
45	2012_6	2012	Benicia	225	746	1548	1711	778	4037	6.03	3.77	0.86	6.98	4.92	18.17	126.58	48.57	2.43	0.49	7.05	7.95	846.65	27.36	0	31.46	38.14	1.16	3.66	3.53	37.61	2.67	33.13	2034.26	30.35	2.17	0.93	4.47	28.82	0	41.19	7511.25	90.63	49.89	50.04	17.87	8.6	1.77	4.03	3.16
46	2012_6	2012	FL_06-38	202	725	1775	1969	744	4488	6.2	3.88	0.8	7.72	1.65	16.8	137.48	45.84	15.87	0.45	14.91	1.97	5497.45	4.31	6	40.58	40.7	1.15	2.14	4.04	16.74	1.44	31.66	2488.31	28.35	19.44	16.18	1.53	110.91	34.49	28.58	7174.23	46.44	18.2	10.35	14.22	9.75	24.04	7.39	7.76
47	2012_6	2012	Festival	229	708	1859	2017	1091	4967	6.28	3.82	0.75	8.35	2.34	8.49	99.57	41.34	5.86	0.5	36.13	4.49	3388.37	8.82	5.46	28.41	30.56	2.98	2.76	1.72	46.76	0.8	23.04	4253.17	74.97	8.2	3.98	1.49	95.51	19.15	32.62	5635.2	29.72	18.85	28.26	15.98	15.06	8.08	10.63	11.27
48	2012_6	2012	Portola	186	866	1265	1428	687	3380	5.78	3.69	0.92	6.27	2.97	12.93	84	46.7	0.92	0.39	2.45	2.09	906.65	4.63	0	24.38	27.04	3.48	2.96	2.21	26.48	2.25	37.86	1136.9	13.07	2.96	2.42	2.74	22.42	2.54	32.99	6446.74	70.78	33.47	16.91	16.44	6.16	2.07	1.49	1.1
49	2012_6	2012	Ventana	241	811	1198	1339	601	3138	6.4	3.95	0.9	7.08	2.34	14.9	86.79	42.35	6.89	0.3	3.16	3.25	1621.23	10.34	0	22.81	27.23	2.77	1.9	2.69	82.27	2.1	36.3	1465	8.78	2.84	2.52	4	20.85	7.94	43.56	7835.52	95.77	42.06	36.12	26.96	12.71	2.79	1.98	1.48
50	2012_7	2012	Proprietary7	181	834	1485	1701	1580	4766	6.5	3.45	0.74	8.84	2.43	18.24	107.74	36.96	0.73	0.34	16.8	6.1	4699.23	9.97	4.16	29.63	33.41	12.01	0.8	1.97	55.48	1.56	39.94	2016.3	22.01	7.95	17.24	1.47	61.53	5.6	38.31	7167.81	41.61	16.78	22.1	10.68	12.49	1.76	3.46	5.21
51	2012_7	2012	Evie 2	142	838	1271	1472	859	3602	6.38	3.43	0.83	7.69	2.86	13.59	32.4	26.15	2.97	0.3	6.92	8.1	1637.05	3.07	0	12.07	12.4	3.55	0.88	2.71	91.64	3	35.18	1542.68	62.24	2.92	1.83	0.6	13.66	0.55	29.31	6490.12	58.24	30.52	58.37	14.78	6.49	2.95	3.68	1.62
52	2012_7	2012	Festival	182	513	1517	1740	424	3681	6.65	3.54	0.64	10.43	2.22	8.39	40.63	22.96	9.45	0.2	11.82	2.17	3000.85	2.87	4.13	15.38	14.13	1.21	0.21	2.96	21.41	1.64	21.54	1323.32	11.83	12.99	5.91	0.42	61.16	13.69	17.27	3810.95	24.98	9.77	8.38	9.84	2.06	9.8	5.19	2.93
53	2012_7	2012	Galleta	259	961	1735	1937	987	4659	7.08	3.35	1.05	6.72	2.27	15.38	96.12	32.99	0.79	0.35	1.96	2.25	3583.31	8.68	6.12	24.28	27.34	1.66	0.09	8.54	40.76	3.89	29.33	1767.37	59.57	2.8	2.8	0.93	61.72	18.29	40.42	7798.82	79.02	26.33	16.01	10.89	12.47	3.45	7.97	1.27
54	2012_7	2012	Proprietary6	201	870	1282	1463	712	3457	6.1	3.35	0.85	7.2	1.18	7.39	35.24	17.43	0.42	0	0.35	1.15	1509.83	7.67	0	10.3	12.47	1.42	0.16	1.2	29.53	1.94	25.54	1153.26	12.57	1.75	0.94	1.74	40.88	0	22.51	4795.75	30.21	15.95	23.61	15.38	4.26	1.63	1.35	0.31
55	2013_1	2013	Albion	188	581	1745	1943	4244	7932						8.01	61.28	26.37	22.95	0	1.64	1.41	3242.2		10.06	25.76		2.4	4.27	4.04	17.3	0	734.44	1109.1	245.94	3.03			340.67	4.06	2.03	3035.93	34.43	40.65	11.09	7.31	2.29	0	4.45	0.22
56	2013_1	2013	Festival	207	547	1840	2434	3662	7936						9.36	62.63	28.83	16.69	42.75	64.55	2.14	2010.21		1.28	22.26		0.51	6.01	6.03	3.17	0.88	1598.82	945.75	47.46	11.07			122.35	24.72	3.5	2978.07	43.44	33.65	1.57	1.18	2.25	32.4	9.3	4.76
57	2013_1	2013	Sensation� �Florida127�	246	492	1251	1507	3306	6065						6.56	22.03	19.18	12.44	10.3	1.18	1.36	1192.55		1.85	9.25		4.44	2.72	3.04	14.04	0	92.68	882.1	15.25	2.81			28.13	0	0.31	2887.43	51.92	37.66	5.89	10.17	0.31	1.32	0.95	0
58	2013_1	2013	Proprietary3	131	637	1671	2255	2727	6653						8.13	47.99	44.66	24.01	8.13	6.66	4.02	1968.48		3.76	25.64		2.19	5.31	4.28	115.8	0	329.2	1306.16	19.16	3.47			35.27	0	4.55	3424.98	57.82	45.52	45.38	23.25	0	1.78	1.81	0.28
59	2013_1	2013	Proprietary4	220	804	1469	1500	5307	8276						7.71	66.13	17.07	16.24	0	0.78	0.4	3021		14.37	23.86		3.75	3.15	3.7	96.5	0	283.5	926.63	49.23	3.5			61.18	1.34	0.82	3536.5	32.34	19.62	13.11	3.06	5.46	0	0.59	0.04
60	2013_2	2013	Albion	199	729	1387	1679	4584	7650						9.46	86.29	37.49	32.71	0	0.97	1.39	2634.87		10.77	36.53		1.91	6.29	4.91	11.42	0	589.47	1248.12	189.76	2.92			141.51	1.61	0.45	3065.89	69.96	72.07	4.77	2.22	5.36	0	4.06	0.48
61	2013_2	2013	Camarosa	165	693	1506	1881	4402	7788						6.93	52.41	21.85	19.22	27.37	6.96	2.16	2170.7		1.28	20.36		1	4.12	3.38	8.7	0.81	518.91	1043.84	187.84	1.87			66.19	27.46	1.85	2821.91	47.51	93.04	3.86	4.26	7.87	33.77	4.86	0.3
62	2013_2	2013	Festival	252	635	2207	2836	3776	8818						9.72	76.77	29.56	23.47	36.8	92.15	5.74	1774.45		0.78	28.59		0.4	5.16	5.21	2.93	0.21	1979.27	1140.16	33.45	6.15			59.36	6.57	10.44	3171.91	43.69	36.48	1.72	3.48	2.27	27.33	10.06	6.99
63	2013_2	2013	Radiance	182	584	1625	1796	3793	7214						6.6	53.25	17.78	27.11	38.38	7.44	4.33	1603.18		1.07	18.23		2	7.35	3.7	6.31	0.26	438.75	2144.13	45.21	7.52			77.74	43.21	0.37	3108.54	37.93	53.74	4.71	8.14	5.2	7.67	12.08	1.01
64	2013_2	2013	San Andreas	242	804	2014	2099	5195	9308						7.19	66.69	23.66	24.53	0	3.21	1.35	2665.61		10.4	27.86		1.87	4.57	3.8	14.66	0	1016.67	1267.62	231.41	3.07			209.23	1.36	1.08	3219.74	22.07	28.9	7.56	3.06	4.66	0	4.98	0.77
65	2013_3	2013	Albion	198	741	1901	2082	4852	8834						8.59	79.39	24.99	31	0	0.89	4.18	2710.76		12.31	35.45		2.18	6.16	4.99	17.2	0	760.58	1199.8	227.8	3.12			293.24	7.61	0.96	3140.78	34.37	36.1	7.97	3.78	6.56	0	12.93	0.43
66	2013_3	2013	FL_06-38	269	621	1456	1758	3971	7185						8.69	78.73	30.36	23.67	28.25	10.99	1.96	1100.73		0.57	30.02		0.44	4.8	4.66	1.74	0.15	394.76	890.65	7.08	3.54			18.79	3.79	1.28	2675.29	52.94	33.92	0.62	2.69	0.64	16.7	3.11	1.26
67	2013_3	2013	Festival	205	410	1774	1703	4108	7586						6.72	55.84	17.87	28.8	11.96	2.75	3.56	1523.49		7.49	23.31		0.47	7.38	4.44	8.75	0.12	475.45	993.21	83.67	5.81			91.56	85.88	1.24	2571.83	42.27	31.99	7.78	7.12	8.19	9.08	15.43	1.17
68	2013_3	2013	Winterstar	272	645	1572	1721	3935	7228						6.17	44.6	31.67	19.6	22.71	5.6	4.54	1833.56		3.34	19.36		1.4	4.67	3.27	50.83	0	445.08	1126.05	33.94	8.09			33.5	1.7	1.5	2518.81	50.62	55.02	12.94	8.55	1.26	8.16	6.33	1.34
69	2013_4	2013	Albion	139	372	1262	1637	4727	7626						9.61	38.7	19.4	15.47	0	2.19	0.84	3233.81		12.52	16.81		2.56	2.49	4.26	16.32	0.04	1190.55	986.4	325.22	2.85			352.57	8.35	2.55	3024.98	28.91	29.24	10.39	5.22	6.17	0	4.14	0.93
70	2013_4	2013	Benicia	132	490	1554	1785	3579	6917						10.81	39.99	19.51	14.52	6.85	5.26	4.22	1648.74		9.25	13.46		2.27	2.89	4.8	66.15	0	306.75	1428.91	31.7	4.28			55.91	0	1.37	3602.21	36.13	33.46	26.16	7.69	0.21	2	2.7	0.5
71	2013_4	2013	Festival	158	522	1643	2029	3711	7383						11.03	40.49	22.15	13.91	36.05	101.53	3.32	2326		1.5	12.67		0.44	2.84	4.95	3.29	0.34	2685.04	849.83	50.51	8.51			114.22	20.6	10.07	2994.36	43.1	27.95	2.24	1.61	3.75	23.44	8.87	9.98
72	2013_4	2013	Sensation� �Florida127�	217	561	1538	1785	3385	6707						7.47	30.46	16.36	9.83	6.01	1.12	1.22	2151.77		2.61	10.53		2.02	1.92	3.52	10.45	0	210.18	714.55	35.88	5.51			102.94	7.37	0.3	2396.72	40.31	24.36	3.35	2.58	2.99	3.31	3.71	0.19
73	2013_4	2013	Treasure	191	499	1687	1595	5071	8353						7.49	70.95	16.75	28.22	6.64	5.47	0.71	2139.83		10.06	24.17		1.19	5.44	3.59	13.83	0.06	793.18	1811.79	77.55	3.43			291.75	24.98	6.25	3587.86	37.55	34.2	12.55	5	9.69	2.66	2.61	0.59
74	2013_5	2013	Albion	178	594	1785	2051	3728	7564						10.07	46.59	18.18	17.11	0	11.83	4.23	2772.37		8.7	17.89		3.06	3.08	4.55	19.4	0	2588.84	1091.05	256.67	2.6			212.86	0	24.67	3633.33	28.5	29.71	15.24	9.74	1.18	0	5.08	2.13
75	2013_5	2013	Camarosa	189	826	1659	1791	3940	7390						6.66	50.32	16.55	14.42	20.52	5.97	3.71	3006.68		2.01	17.23		3.78	2.74	2.95	32.26	0.02	429.7	1139.23	137.42	2.93			84.22	16.91	5.35	2962.97	52.55	50.31	12.02	22.45	1.81	17.72	4.65	0.23
76	2013_5	2013	FL_09-46	248	696	1504	1874	2194	5572						8.44	51.1	19.98	14.73	15.14	38.4	3.97	1399.4		0.75	17.77		0.57	3.48	4.4	2.25	0.1	1363.07	876.77	25.46	4.45			29.33	8.62	15.12	3113.53	71.02	42.37	2.48	10.81	0.89	9.47	4.15	4.3
77	2013_5	2013	Festival	163	680	1396	1693	3109	6198						4.61	28.28	11.54	10.17	5.82	24.68	3.34	2158.37		2.32	9.96		2.95	2.05	1.92	4.54	0	1271.25	704.77	114.05	2.79			78.84	7.88	21.75	2602.7	29.56	27.31	5.51	13.68	0.94	2.34	4.07	1.34
78	2013_5	2013	San Andreas	252	810	1371	1635	3764	6770						7.34	50.05	21.04	18.13	3.86	4.22	6.79	2002.09		1.53	19.33		0.78	3.25	3.47	9.74	0	1003.92	1299.03	99.97	4.06			109.13	0	4.3	3312.63	35.49	30.78	21.97	41.32	0.63	0.4	7.56	1.64
79	2013_6	2013	Albion	193	693	2342	2638	4783	9763						8.01	62.33	13.73	28.12	0	14.25	2.53	2160.86		7.16	22.48		2.13	6.3	4.3	8.29	0.17	1960.1	1279.53	442.89	3.14			456.08	17.21	3.9	2819.23	23.71	37.78	10.67	3.03	5.16	0	12.64	2.38
80	2013_6	2013	Benicia	204	662	1698	2059	3908	7665						7.65	74.54	13.94	25.09	1.88	0.56	0.89	386.37		26.79	29.33		0.26	6.25	4.77	15.58	0.17	107.18	1440.41	12.44	1.44			6.65	0	0.41	3667.6	42.81	29.74	12.46	1.95	2.36	1.2	1.03	0.08
81	2013_6	2013	Festival	226	541	2028	2792	4358	9178						9.97	74.83	18.61	20.27	54.17	58.22	3.02	1717.68		0.99	24.64		0.33	5.26	5.36	2.12	0.35	1167.72	1223.31	23.18	7.12			49.72	8.16	2.92	3317.67	35.86	25.16	2.15	1.49	2.55	30.66	7.95	3.51
82	2013_6	2013	Radiance	125	559	1727	2112	3850	7689						5.51	45.54	14.73	27.86	42.03	15.96	2.36	2042.61		1.91	16.64		2.4	10.02	4.48	9.36	0.4	374.74	1894.7	61.38	13.1			119.07	71.57	1.37	2703.24	33.41	55.39	8.35	6.29	13.91	28.01	7.89	1.11
83	2014_1	2014	FL_07-193	195	622	1332	1524	2556	5411						12.66	43.08	34.48	34.23	33.68	13.97	2.38	1972.04		1.07	21.51		0.48	18.52	7.79	1.64	0.16	1091.59	2811.51	203.56	15.23			173.98	27.56	2.97	3100.49	148.89	263.48	22.06	11.07	4.79	7.47	9.9	6.95
84	2014_1	2014	FL_09-46	186	633	1435	1644	2458	5537						11.4	49.75	20	16.49	3.07	30.9	7.23	2783.35		2.82	22.47		4.93	6.69	7.18	5.44	0.5	1165.99	1065.24	607.98	4.85			121.97	40.54	9.44	3370.65	75.39	71.52	14.04	14.53	6.22	1.62	13.77	1.25
85	2014_1	2014	FL_10-24	203	660	1323	1487	2652	5462						14.01	74.68	43.74	52.6	27.71	22.61	7.72	2844.94		0.71	34.09		1.25	24.13	9.26	7.6	0.04	2045.87	3026.66	382.64	21.97			191.97	93.16	6.12	3787.23	93.51	194.29	64.14	42.04	6.22	6.81	22.49	18.36
86	2014_1	2014	Portola	254	863	1577	1887	2575	6038						11.04	48.42	43.9	23.42	4.96	4.73	2.12	1269.98		1.98	27.7		2.05	7.08	5.97	33.51	0	247.02	1312.78	49.99	6.33			12.79	10.86	2.35	3450.36	142.25	100.79	10.22	8.13	3.18	1.98	1.68	0.6
87	2014_1	2014	Radiance	184	695	1328	1590	2587	5505						13.29	53.55	35.95	24.76	32.66	9.35	3.44	1932.21		1.04	22.65		3.82	14.49	9.82	7.11	0.64	328.56	2287.65	71.65	11.71			203.8	95.56	3.74	3499.59	130.46	171.52	8.52	10.84	6.31	8.91	7.89	1.08
88	2014_2	2014	FL12.115-10	210	579	1566	1659	4032	7257						17.52	86.03	27.36	41.92	6.85	11.33	2.53	826.08		1.04	35.56		0.4	13.31	10.36	0.36	0.19	1029.58	2363.75	162.52	3.17			67.88	18.41	1.35	3994.44	147.56	141.37	11.28	8.64	4.97	0.52	6.42	3.79
89	2014_2	2014	FL_07-193	242	545	2547	2606	4456	9610						18.74	78.57	29.13	26.34	4.94	21.78	4.04	1567.84		2.56	33.99		1.9	10.12	11.74	4.68	0.04	1162.76	1385.64	172.37	6.28			73.44	15	1.71	3821.49	153.29	121.82	4.44	3.75	9.09	2.1	11.09	4.42
90	2014_2	2014	FL_10-24	181	527	1586	1748	3354	6688						15.3	71.61	27.31	38.79	4.99	168.88	71.47	698.67		0.49	30.92		0.61	21.26	10.1	1.1	0.01	2903.21	2213.48	333.89	2.77			36.29	100.98	115.89	3325.32	98.24	169.74	37.76	22.08	7.71	0.42	23.17	23.41
91	2014_2	2014	Sensation� �Florida127�	342	739	2616	3139	4301	10056						20.4	90.46	43.43	36.03	0	12.7	2.13	786.54		1.07	42.03		0.5	15.42	12.65	1.02	0.14	937.05	1199.78	220.67	1.67			20.32	18.53	0.7	3419.88	190.46	164.9	1.7	1.16	0.5	0	4.71	1.62
92	2014_2	2014	Treasure	217	554	1617	1581	3630	6828						14.41	85.9	30.41	30.23	6.69	9.4	2.85	1413.18		7.89	36.34		1.36	7.89	9	8.66	0.21	668.33	1594.06	201.34	3.05			85.23	45.09	2.63	3570.33	111.08	118.2	14.32	10.03	18.01	1.47	6.4	1.57
93	2014_3	2014	FL11.28-34	158	558	1325	1492	2521	5338						11.07	54.86	14.01	16.98	1.45	1.39	1.06	3126.96		5.12	22.27		2.5	5.68	6.87	8.21	0.54	318.67	1171.5	380.63	4.91			134.67	52.48	0.71	3581.42	64.43	62.23	8.55	12.55	7.67	0.58	3.55	0.05
94	2014_3	2014	FL_09-46	161	560	1119	1512	1734	4364						14.51	68.18	20.45	23.64	29.18	28.55	2.26	3791.64		0.99	22.26		3.92	17.58	10.7	8.89	0.68	1197.43	2184.52	95.59	16.07			425.61	42.75	0.15	4225.61	106.9	102.59	4.44	6.12	3.98	18.63	14.18	1.13
95	2014_3	2014	Radiance	102	613	1531	1936	2657	6124						11.88	62.11	20.94	23.23	34.48	1.42	2.14	3270.19		3.71	24.07		5.96	12.32	8.81	22.9	0.45	185.85	2834.53	133.64	19.07			382.01	130.55	0.01	4413.77	69.88	106.62	20.49	20.29	11.25	11.06	5.54	0
96	2014_4	2014	FL11.28-34	226	552	1330	1924	1866	5120						13.32	27.72	49.04	12.14	39.06	135.04	11.42	1829.63		0.89	17.84		1.29	6.66	7.73	3.39	0.46	1527	638.24	47.05	8.51			98.83	35.65	12.19	2471.34	165.17	241.26	4.1	4.29	1.68	19.65	11.02	3.54
97	2014_4	2014	FL12.74-39	288	570	1910	2252	4232	8394						10.45	49.82	30.06	19.7	5.29	4.41	0.95	2341.08		2.64	20.66		1.9	6.25	5.48	5.6	0	1015.15	1141.96	148.4	7.93			150.97	31.03	0.3	2938.98	77.21	72.15	3.8	2.72	10.45	2.49	5.39	2.82
98	2014_4	2014	Festival	365	410	761	982	2073	3816						13.43	50.62	46.03	25.06	41.8	3.19	0.37	4161.02		0.84	23.57		2.54	10.31	6.76	4.64	0.23	346.54	1783.87	31.76	13.96			337.82	32.79	0.01	3610.26	162.66	146.63	1.84	3.26	1.5	14.66	2.31	0.39
99	2014_4	2014	Sensation� �Florida127�	269	454	1441	1983	1728	5151						8.65	27.75	24.36	14.73	4.43	0.53	1.16	1415.36		3.05	13.27		6.49	8.44	6.25	3.38	0.79	147.98	441.21	255.64	1.92			142.71	194.43	0.21	2641.52	74.16	66.03	5.11	1.87	22.53	0.66	1.7	0
100	2014_4	2014	Portola	220	595	1165	1394	2846	5405						8	24.04	37.44	14.43	7.3	0.56	0.8	1362.86		2.24	14.84		2.06	5.85	4.32	28.58	0	66.88	830.59	44.07	7.36			33.77	27.8	0.12	2377.38	191.68	194.58	7.62	5.26	2.94	3.94	0.44	0
101	2014_5	2014	FL11.139-10	174	461	1836	2503	1520	5858						11.15	64.57	17.33	25.2	15.19	1	0.42	1335.93		11.67	21.86		0.45	7.13	6.08	14.71	0.03	323.22	1584.84	207.59	9.64			62.15	37.2	0	3244.12	55.35	66.42	12.38	2.91	17.16	3.91	2.41	1.24
102	2014_5	2014	FL12.22-10	247	587	1495	2200	863	4558						12.64	19.73	42.58	10.6	0.79	3.67	1.39	1800.9		1.03	14.26		6.06	4.44	5.51	14.24	0	143.79	708.63	2.3	7.5			53.11	6.23	5.06	3383.86	116.31	53.22	2.89	14.59	0	0	0.59	0.13
103	2014_5	2014	Elyana	225	584	922	1287	1877	4085						9.39	41.69	19.83	20.47	29.13	5.18	4.28	2544.82		0.68	14.01		2.17	12.54	7.32	9.23	0.03	307.77	2512.96	100.49	31.24			195	163.78	1.72	3328.7	75.22	110.21	36.1	43.15	3.93	7.23	5.29	1.16
104	2014_5	2014	FL_10-24	98	487	1109	1600	747	3455						10.9	14.35	32.18	9.16	27.11	3.37	3.33	572.62		0	8.72		2.13	6.91	5.78	7.96	0	72.13	896.37	5.94	1.65			30.44	0	7.82	2922.02	129.16	124.57	6.21	81.04	0	2.6	0.68	0
105	2014_6	2014	FL12.22-10	198	531	1130	1496	1807	4434						13.18	78.48	29.94	26.56	2.66	0.77	3.33	442.64		10.07	31.17		1.38	7.22	7.37	18.07	0	120.48	1661.41	10.07	1.22			5.57	0	0.13	4381.05	144.06	107.16	12.37	9.29	0	0	0.76	0
106	2014_6	2014	Benicia	277	448	1776	2172	4245	8193						9.01	54.39	21.89	19.31	2.51	1.42	2.01	2301.76		6.89	20.42		2.86	5.45	4.76	18.72	0	208.22	1114.58	59.58	6.18			60.77	18.5	0.42	3195.04	121.08	84.68	6.19	6.27	4.25	0.73	3.14	0.12
107	2014_6	2014	Sensation� �Florida127�	313	626	1332	1736	1535	4603						9.16	29.5	33.69	13.54	0	0.49	1.28	690.76		0.1	15.17		2.21	4.43	4.54	2.63	0	56.27	722.3	0.72	2.21			12.04	0	0.17	3594.32	164.05	74.23	0.67	2.13	0	0	0	0
108	2014_6	2014	Monterey	361	501	1029	1319	1610	3957						7.54	26.37	10.65	11.65	0	0	0.98	935.39		0.57	10.58		1.07	2.97	3.31	4.07	0	59.74	968.19	27.14	0.67			9.25	0	0	3507.81	80.62	71.82	2.49	18.6	0	0	0	0
109	2014_6	2014	Ventana	218	609	1137	1470	2759	5366						7.41	38.14	16.8	15.49	11.03	1.59	2.38	879.05		12.89	14.43		1.09	3.92	3.27	43.74	0	136.32	1406.76	7.76	3.4			6.36	4.5	1.17	3744.04	88.37	56.15	12.47	6.7	0	1.33	0.77	0
110	2015_1	2015	FL12.115-10	258	521	2009	2062	3760	7831						8.2	22.79	8.01	11.93	1.44	6.15	3.78	2695.45		4.32	17.72		3.45	2.89	5.62	18.16	0.2	1530.98	1231.01	147.54	7.49			88.5	19.16	0.75	4569.8	51.75	33.3	7.55	9.35	8.09	1.9	17.5	2.3
111	2015_1	2015	FL12.74-39	367	625	1440	1548	3243	6231						8.46	15.72	5.44	9.55	3.03	3.58	0.77	3826.76		9.49	21.48		2.1	3.38	9	18.2	0.59	2214.88	1544.15	88.17	26.47			133.23	36.56	0.52	5600.56	82.19	47.48	6.26	5.97	9.72	16.28	13.65	5.49
112	2015_1	2015	FL_10-47	243	687	1645	2123	2642	6409						7.6	10.36	16.65	9.41	0	5.99	3.77	2059.23		0.84	12.42		0.69	3.4	4.61	1.43	0.31	1034.91	770.51	344.95	2.76			70.64	1.83	1.31	3540.57	132	117.47	5.58	2.82	0	0	13.66	0.58
113	2015_1	2015	Festival	275	553	1525	1909	2435	5869						7.08	19.84	6.77	8.05	0.59	5.12	4.26	3142.54		2.08	16.48		38.17	2.12	4.87	15.21	0.24	558.65	930.64	184.65	6.63			151.97	34.25	1.95	4776.34	46.17	34.76	7.58	2.83	14.69	0.28	9.39	0.08
114	2015_1	2015	Sensation� �Florida127�	265	541	1553	1983	2912	6448						8.64	16.67	12.46	9.32	5.61	56.23	12.74	2683.99		1.15	19.33		0.98	3.68	6.54	6.26	0.38	3355.89	1097.01	83.87	12.75			92.38	11.71	24.61	4360.08	86.91	64.09	4.96	15.7	1.65	15.54	50.82	9.87
115	2015_2	2015	FL11.98-41	176	564	1593	1529	4069	7191						4.43	10.88	5.68	6.09	0.25	13.61	2.57	1268.03		3.62	7.39		0.42	1.66	2.88	4.17	0	1757.85	724.04	186.42	3.36			67.38	28.47	13.21	2888.46	25.79	21.12	7.44	14.78	8.52	0	8.34	3.93
116	2015_2	2015	FL12.74-39	269	662	2306	2531	4385	9222						5.46	10.29	3.66	5.82	0	13.62	1.62	1486.44		3.85	9.95		1.33	1.61	3.92	11.43	0	1844.22	719.09	132.77	3.79			72.59	5.73	8.8	3247.58	21.21	20.02	5.03	7.46	6.18	0	6.63	3.18
117	2015_2	2015	Sensation� �Florida127�	244	644	1912	1821	5454	9187						7.07	9.69	4.53	4.98	1.24	14.01	5.28	1434.17		4.76	11.57		1.27	2.09	5.55	62.37	0	782.38	744.94	369.98	7.73			41.91	6.81	9.35	3334.74	30.91	29.05	35.83	30.15	0.39	2.52	7.29	2.29
118	2015_2	2015	Sweet Charlie	233	610	1881	2147	5013	9041						4.74	6.66	3.48	6.37	0	24.81	1.19	1378.13		2.04	7.64		12	1.82	3.56	8.22	0	1669.59	445.93	164.21	3.32			82.63	28.63	12.5	2998.88	22.67	23.22	5.52	1.92	13.55	0	3.85	2.29
119	2015_2	2015	Winterstar	158	649	1914	2282	3279	7474						5.1	10.42	3.49	7.27	0	6.1	0.59	1091.63		4.09	8.85		1.74	2.23	3.71	9.7	0	1043.36	887.67	20.91	4.57			19.4	64.01	3.79	2725.18	23.3	15.35	3.42	1.69	37.56	0	1.83	2.31
120	2015_3	2015	FL_10-47	323	600	1830	1918	4664	8413						7.12	14.83	4.51	13.16	1.81	24.71	0.92	1479.22		9.13	23.3		0.8	10.52	10.5	7.4	0.98	7391.7	2008.88	176.56	14.11			224.47	97.76	8.13	5839.38	68.43	113.68	11.12	2.37	25.35	10.7	31.44	27.04
121	2015_3	2015	FL_10-89	195	574	1923	2292	5122	9336						7.19	18.89	6.17	13.74	0	0.55	0.45	1825.65		5.58	19.67		0.2	5.9	5.58	8.72	0	232.12	1471.93	104.48	7.47			85.11	39.64	0	5202.99	96.37	91.82	15.25	7.02	10.3	0	1.82	0
122	2015_3	2015	Portola	154	725	1877	2062	4426	8365						7.8	23.17	7.74	16.07	1.19	1.71	2.35	1993.59		6.87	25.18		1.41	5.28	6.13	61.04	0	319.85	1769	142.86	11.65			48.79	58.05	0.1	5343.87	38.34	37.17	21.89	7.55	6.46	2.79	4.95	0.48
123	2015_3	2015	Radiance	146	622	1584	1782	4341	7707						7.85	22.22	5.61	13.08	1.58	0.55	1.12	1598.4		2.17	25.05		3.84	6.93	8.18	12.75	0	180.23	2500.76	38.71	8.97			88.43	28.45	0	5914.25	62.14	59.36	12.21	16.75	5.06	2.42	3.55	0
124	2015_3	2015	Sweet Charlie	115	632	2026	2348	3953	8327						9.72	26.8	6.48	12.24	0	1.56	0.58	2165.71		7.36	22.54		2.42	4.32	7.19	17.09	0	372.01	1811.58	20.39	9.8			24.16	57.69	0.05	5044.33	58.08	43.42	7.98	2.57	61.35	0	2.04	0.33
125	2015_4	2015	FL11.98-41	157	412	1408	1841	2606	5855						6.13	30.9	8.49	13.57	1.04	4.04	1.15	802.37		17.25	12.42		0.26	2.38	2.27	21.28	0	418.52	1059.77	90.52	3.7			11.77	7.92	0.69	2529.18	21.91	22.46	13.34	3.23	7.01	0	1.59	1.09
126	2015_4	2015	Elyana	298	386	1015	1221	2790	5026						5.39	12.59	5.53	8.1	2.23	6.29	0.78	3278.77		4.98	13.21		1.3	2.13	2.8	8.72	0	1359.64	940.44	29.6	10.45			61.87	8.25	2.72	3270.82	35.09	32.83	3.16	2.94	1.1	9	3.28	2.32
127	2015_4	2015	FL_10-47	172	434	1171	1760	1207	4138						3.09	12.03	5.56	7.65	1.42	4.26	1.49	2634.49		1.51	6.78		1.09	1.46	1.1	10.23	0	529.28	669.68	80.09	6.92			134.32	22.98	2.14	2313.89	14.14	18.3	15.25	5.88	0.65	0.16	3.66	0.58
128	2015_4	2015	FL_10-89	216	420	1299	1508	3797	6604						9.71	26.59	5.84	6.81	2.36	20.2	5.53	1349.97		2.71	11.24		1.54	2.62	3.32	22.2	0	524.75	660.62	136.22	5.5			37.42	0	6.12	3190.05	19.12	15.27	16.34	11.7	0	0.14	4.68	1.1
129	2015_4	2015	Portola	207	745	1078	1300	2605	4983						4.41	24.47	10.62	9.99	0	8.19	3.21	461.46		0.44	8.97		1.46	0.25	0.79	6.87	0	246.2	951.3	14.52	1.34			1.8	0	4.44	3043.86	11.68	13.43	4.92	4.86	0	0	0.63	0.26
130	2015_5	2015	FL11.98-41	240	357	1294	1770	2459	5523						4.78	18.26	8.52	10.27	1.92	28.81	7.45	2327.39		1.57	7.92		1.35	1.63	1.36	7.75	0.03	1805.46	777.9	20.52	5.35			36.57	0	16.11	2936.33	38.68	49.93	7.13	5.37	0	0.94	7.62	3.31
131	2015_5	2015	FL12.74-39	149	483	1114	1574	953	3642						2.63	15.88	3.83	8.11	0	1.59	2.98	651.98		0.51	4.15		0.32	0.47	0.25	4.09	0.01	107.57	565.14	10.04	2.63			8.74	0	0.96	2341.42	15.65	14.26	5.62	3.37	0	0	1.9	0
132	2015_5	2015	FL_10-47	205	441	1631	2123	3039	6793						5.16	27.17	9.39	8.35	1.14	3.11	4.18	551.56		1.65	7.21		0.48	1.01	0.9	9.09	0	100.25	619.66	26.89	2.32			16.44	0	1.14	2766.89	14.31	14.75	10.86	6.33	0	0	0.96	0
133	2015_5	2015	FL_10-89	156	369	1229	1880	1137	4247						2.16	9.51	3.57	4.57	0	8.38	5.56	1450.57		1.49	1.97		34.67	0	0	11.05	0	232.63	285.14	21.47	2.82			41.7	0	8.76	2234.93	5.42	6.99	5.75	1.38	0	0	2.46	0
134	2015_5	2015	Radiance	180	532	990	1313	1829	4133						2.91	11.06	4.42	4.58	3.36	8.71	6.38	464.55		0.22	4.08		8.75	0.97	0.9	9.06	0	86.09	402.19	5.89	1.38			9.49	4.41	7.56	2198.94	28.65	19.63	6.25	7.67	0	0	0.82	0
135	2016_1	2016	Beauty	792	699	2392	3050	2347	7789						4.49	16.39	4.68	4.58	0.63	0.3	0	694.67		2.11	22.38		1.2	3.52	5.51	3.89	0	109.68	830.2	37.6	2.81			19.09	11.42	0	2295.45	34.46	25.63	2.45	2.87	3.1	0.52	0.7	0
136	2016_1	2016	Sensation� �Florida127�	646	593	1766	2181	2481	6428						3.43	12.91	3.14	4.86	3.36	0.62	0	260.34		0.71	13.82		0.53	3.15	4.19	1.3	0	121.59	987.27	12.99	1.3			10.16	12.49	0	2227.28	45.02	30.48	3.53	4.11	1.62	2.82	0.72	0.04
137	2016_1	2016	Radiance	1127	640	1773	1483	3719	6975						3.64	16.85	5.09	5.48	2.13	0	0	246.22		1.5	18.46		0.84	2.94	4.35	1.47	0	79.05	879.57	0.71	0.93			4.65	9.89	0	2411.83	36.18	19.84	2.01	1.68	2.83	1.85	0.41	0
138	2016_2	2016	Beauty	747	501	2461	1969	2369	6798						3.93	10.08	4.28	2.61	2.11	1.74	0	519.67		3.19	17.46		1.78	3.33	5.67	15.35	0	158.04	757.33	15.55	2.06			24.18	10	0	2139.28	44.05	39.05	7.58	3.66	0.87	2.85	0.82	0
139	2016_2	2016	Sensation� �Florida127�	676	603	1680	1361	2476	5517						2.59	10.06	3.66	3.53	2.42	1.37	0	270.09		1.39	15.37		1.59	3.28	3.96	3.84	0.61	115.04	877.15	7.75	1.36			15.52	27.08	0	2004.2	48.71	59.68	6.62	8.32	2.5	1.88	1.14	0
140	2016_2	2016	Radiance	803	608	2227	1807	2019	6053						3.28	11.64	4.17	3.79	1.03	0.38	0	179.92		0.61	15.48		0.87	2.77	4.31	1.38	0	108.46	676.96	0	0.69			1.5	8.02	0	2077.83	60.47	37.64	1.8	2.48	1.55	0.63	0.5	0
141	2017_1	2017	Beauty	545	647	2169	2056	2482	6708						1.41	3.67	2.06	1.85	0.4	250.3	75.02	91.98		1.18	6.89		4.68	5.17	3.96	3.94	0.8	2549.44	941.63	85.41	1.06			35.17	26.58	498.47	1831.17	37.65	63.22	48.86	13.24	2.04	0	11.18	17.43
142	2017_1	2017	Brilliance	621	612	2919	2647	1875	7440						3.14	9.62	3.09	3.5	0.61	14.51	0	1467.92		4.23	13.69		2.2	3.55	4.38	19.21	0	1285.13	669.03	126.01	7.66			93.8	14.24	0	2050.51	29.71	29.55	7.44	3.65	4.67	2.34	9.83	3.57
143	2017_1	2017	Sensation� �Florida127�	932	629	2270	2133	2167	6569						4.11	4.8	10.38	4.46	1.55	16.88	6.67	1131.08		1.18	10.62		1.34	4.61	4.5	12.26	0	639.71	644.76	131.79	5.74			48.32	11.92	4.54	1782.4	91.72	223.91	14.93	9.95	2.88	2.63	4.87	1.15
144	2017_1	2017	Radiance	1042	464	2122	2043	3148	7314						3.04	9.33	4.05	5.17	2.7	3.35	0	1206.38		0.94	10.75		1.81	3.07	3.54	3.01	0	757.75	950.66	21.69	9.49			126.45	14.2	0	1913.85	29.65	27.53	2.38	2.16	7.41	9.11	4.03	2.78
145	2017_2	2017	Beauty	806	480	1803	1672	2071	5547						1.74	7.95	3.09	3.99	0.84	52.23	6.68	617.21		0.47	9.34		3.83	3.93	2.85	7.53	0.6	662.96	755.76	33.07	3.24			38.09	25.97	6.02	1618.19	33.38	37.94	8.54	11.84	0.83	0.64	6.77	1.74
146	2017_2	2017	Brilliance	879	532	1563	1251	2582	5396						1.96	9.5	2.92	3.59	0	2.41	0	1281.57		2.32	12.92		2.44	2.58	3.11	17.05	0	457.19	467.81	57.35	5.48			48.96	11.42	0	1780.55	25.9	12.78	5.52	6.12	2.43	0	3.04	0.47
147	2017_2	2017	Sensation� �Florida127�	970	629	1663	1541	2219	5424						1.05	5.96	1.3	2.81	0.62	42.53	3.41	897.27		1.29	7.3		1.76	3.03	2.61	5.65	0	1590.43	678.78	152.34	6.03			41.14	19.83	13.78	1400.89	12.21	14.25	12.71	5.83	4.99	1.08	7.73	4.31
148	2017_2	2017	Radiance	956	570	1731	1407	2917	6055						2.04	11.24	2.88	4.02	0.88	2.73	0	1067.54		0.65	13.19		2.99	2.38	3.12	4.9	0	390.3	715.65	9.84	6.21			55.81	10.36	0	2101.89	32.24	16.31	2.45	4.14	3.8	2.26	1.69	0.69
[truncated: 77 more columns]
