# Supplementary material for: Strawberry sweetness and consumer preference are enhanced by specific volatile compounds
Source: Hortic Res. 2021 Apr 1;8:66. doi: 10.1038/s41438-021-00502-5 (PMC8012349; doi:10.1038/s41438-021-00502-5)
Supplement: Supplementary file 4 — Table S4 [file 41438_2021_502_MOESM4_ESM.csv]

		Overallflav	Sweetness	Sourness	Texture	Overallike	Malic acid	Citric acid	Glucose	Fructose	Sucrose	1-Penten-3-ol	1-Penten-3-one	3-Pentanone	Pentanal	Methyl thioacetate	Propanoic acid, ethyl ester	n-Propyl acetate	Butanoic acid, methyl ester	Methyl Isobutyl Ketone	2-Pentenal, (E)-	2-Butenoic acid, methyl ester, (E)-	1-Pentanol	2-Penten-1-ol, (Z)-	Methyl isovalerate	3-Hexanone	Butanoic acid, ethyl ester	Hexanal	Acetic acid, butyl ester	Methyl valerate	Butanoic acid, 1-methylethyl ester	Butanoic acid, 2-methyl-	Butanoic acid, 2-methyl-, ethyl ester	2-Hexenal, (E)-	2-Hexen-1-ol, (E)-	1-Hexanol	1-Butanol, 3-methyl-, acetate	1-Butanol, 2-methyl-, acetate	2-Heptanone	Butanethioic acid, S-methyl ester	Butanoic acid, propyl ester	Pentanoic acid, ethyl ester	Heptanal	Acetic acid, pentyl ester	2-Buten-1-ol, 3-methyl-, acetate	Hexanoic acid, methyl ester	5-Hepten-2-one, 6-methyl-	Butanoic acid, butyl ester	Hexanoic acid, ethyl ester
		Overallflav	Sweetness	Sourness	Texture	Overallike	Malic	Citric	Glucose	Fructose	Sucrose	V2	V3	V4	V5	V6	V7	V8	V9	V11	V12	V14	V15	V16	V17	V18	V19	V20	V21	V22	V25	V26	V27	V28	V29	V30	V31	V32	V33	V34	V35	V36	V37	V38	V39	V40	V42	V43	V44
Overallflav	Overallflav	1	0.933848094	0.08271706	0.598958748	0.880535728	0.088260739	0.369297908	0.545162585	0.437177651	0.603151568	0.36515313	0.57686963	0.26913967	0.257495081	0.109501611	0.021745994	-0.038406768	0.286669003	0.144310799	0.63594709	-0.161964462	0.162766761	0.278174995	0.084445767	0.137248978	0.306444154	0.225312597	0.412540213	0.034345436	0.332743633	0.118391326	0.096637196	0.354870058	-0.024918682	-0.003511583	0.032155117	-0.099698472	0.24509789	0.10246546	0.231308711	0.191259387	0.466468877	0.288987475	-0.059687597	0.170014961	0.464265929	0.484635411	0.129256245
Sweetness	Sweetness	0.933848094	1	-0.20594086	0.529495345	0.895447718	-0.063990108	0.338283784	0.629986864	0.522562505	0.618258355	0.34216047	0.562748175	0.199322802	0.261765666	0.099758908	0.017155812	-0.025394125	0.252944794	0.153411552	0.600156295	-0.120518835	0.21958146	0.283357976	0.099206719	0.108030464	0.271231378	0.226128656	0.435439325	0.052883733	0.332994123	0.105567216	0.10364798	0.307143886	-0.073804402	-0.024615702	0.054098803	-0.153531484	0.293934376	0.104144058	0.249425293	0.189309809	0.499140342	0.324325008	-0.109593042	0.186402021	0.452703743	0.507500209	0.158845144
Sourness	Sourness	0.08271706	-0.20594086	1	0.054023223	-0.135986857	0.300561487	0.307222352	-0.276116187	-0.248003227	-0.034919506	0.138949173	0.136100043	0.302534535	0.009104729	0.103840364	0.039080656	-0.015357146	0.10027908	-0.085982028	0.136526009	-0.140288628	0.028126172	0.105239368	-0.038581144	0.150757535	-0.015818549	0.09812039	-0.069445066	-0.080018918	0.047943496	-0.015946844	-0.048965965	0.074982042	0.277616425	0.201002747	0.009919199	0.17646259	-0.250994152	0.037621455	-0.044844091	-0.002713865	0.011996559	-0.075320768	0.148437841	-0.152288496	0.12878404	-0.054935905	-0.088506426
Texture	Texture	0.598958748	0.529495345	0.054023223	1	0.727882972	0.262768677	0.032591638	0.262293225	0.168487537	0.345009945	0.193256226	0.385793079	0.064470379	0.266187131	0.041200162	0.034968983	-0.06660936	0.062340432	0.116200646	0.399297356	-0.299472213	0.083520264	0.203486707	-0.198344546	0.113944087	0.193776205	0.134772095	0.23865165	0.075445691	0.273361446	0.062666692	0.088451146	0.175239855	-0.075823018	-0.10849964	-0.16238987	-0.104859676	-0.001208444	0.130491266	0.232884048	0.171560321	0.311610917	0.108820807	-0.05124706	-0.054942634	0.202441212	0.364608843	0.084939657
Overallike	Overallike	0.880535728	0.895447718	-0.135986857	0.727882972	1	0.021479107	0.226407179	0.554175401	0.443400246	0.599572158	0.266273132	0.527652556	0.150982246	0.228614601	0.047959698	0.017053333	-0.053943518	0.251332302	0.18586719	0.572018987	-0.172189467	0.108996582	0.223732806	0.093664181	0.085722031	0.263844534	0.159564664	0.334273729	0.057412967	0.30507221	0.080205577	0.099778837	0.295866159	-0.142464661	-0.152971268	-0.021089393	-0.175524303	0.244698016	0.122685776	0.2560814	0.159201485	0.443991396	0.22095116	-0.158342006	0.175508398	0.401305662	0.435480017	0.136307372
Malic acid	Malic	0.088260739	-0.063990108	0.300561487	0.262768677	0.021479107	1	-0.073032627	-0.09165783	-0.13446019	0.114015002	-0.006970773	0.06032595	0.104831058	0.146909903	-0.08740661	-0.023432259	-0.155380733	0.082612069	-0.129875255	0.135569128	-0.13704087	-0.115841575	0.062060102	-0.231039291	0.020057251	0.060043015	-0.034678362	-0.03853528	0.130507384	0.062986606	-0.005440963	-0.033208452	0.102381272	0.100265909	0.047291309	-0.29264557	-0.11832912	-0.058719368	0.099720239	0.138712335	0.069849476	0.081199164	-0.09552151	-0.039927982	-0.034973696	-0.095328113	0.003570785	0.028825406
Citric acid	Citric	0.369297908	0.338283784	0.307222352	0.032591638	0.226407179	-0.073032627	1	0.267465781	0.215361933	0.350187968	0.184337214	0.26143358	0.180240454	-0.057364796	-0.01959684	-0.126159779	0.023876047	0.057025184	0.007832538	0.291383285	-0.095526443	0.20939882	0.194935587	0.194592353	0.117819717	0.072159381	0.060051877	0.222440266	-0.146908669	0.001528951	-0.127712092	-0.048596101	0.167240027	0.171431461	0.102381634	0.188192812	0.095008378	0.017197657	-0.078017523	-0.009032341	-0.003887624	0.292924748	0.143920334	0.09781612	0.020480011	0.260903705	0.160856524	0.017046552
Glucose	Glucose	0.545162585	0.629986864	-0.276116187	0.262293225	0.554175401	-0.09165783	0.267465781	1	0.912757376	0.350237534	0.232355923	0.261773455	0.047578365	0.070759157	-0.006434895	0.121795894	-0.028780341	0.072844503	0.263504903	0.280008934	-0.135171046	0.16511946	0.2325663	0.117312381	0.084301978	0.1522615	-0.017599986	0.287484964	-0.006560076	0.145595615	-0.093440013	-0.045139918	0.081063986	0.052464908	-0.006707948	0.013521424	-0.224932805	0.342980502	0.13572236	0.264475169	0.243105213	0.364121752	0.204981495	-0.257026076	0.248365596	0.339052087	0.352762131	0.193501379
Fructose	Fructose	0.437177651	0.522562505	-0.248003227	0.168487537	0.443400246	-0.13446019	0.215361933	0.912757376	1	0.178482747	0.213927515	0.218187636	0.068234024	0.037650706	0.07134091	0.165903826	-0.038710326	0.034508177	0.178933004	0.194803515	-0.081119931	0.135536589	0.178943167	0.062889748	0.104987504	0.086750578	-0.06680402	0.188144421	-0.012025878	0.083475074	-0.108206208	-0.067209271	0.00987986	0.051900895	-0.022367114	-0.039352312	-0.239612331	0.281374488	0.19022751	0.192317732	0.183652656	0.299954401	0.122508393	-0.295800699	0.203499447	0.296450941	0.275878105	0.138114793
Sucrose	Sucrose	0.603151568	0.618258355	-0.034919506	0.345009945	0.599572158	0.114015002	0.350187968	0.350237534	0.178482747	1	0.12715731	0.43105134	0.003723973	0.050564017	-0.009526852	-0.113895773	-0.069831951	0.20251915	0.094792829	0.453065485	-0.080414289	-0.045947316	0.071425725	0.124005433	-0.018077591	0.251751625	0.135017851	0.256710344	-0.079208837	0.244080677	0.015477649	0.10098281	0.341175402	-0.19181914	-0.15717031	-0.010111708	-0.176489578	0.204271087	-0.019372809	0.06148984	0.02060649	0.373237658	0.11314496	-0.079919636	0.039794867	0.296489804	0.312407589	0.069575889
1-Penten-3-ol	V2	0.36515313	0.34216047	0.138949173	0.193256226	0.266273132	-0.006970773	0.184337214	0.232355923	0.213927515	0.12715731	1	0.555380081	0.613880066	0.310803114	0.344709321	-0.009242586	0.054748708	0.147069255	-0.079219768	0.605785043	-0.09129884	0.464024469	0.57725429	0.032327033	0.178136924	0.230619556	0.323096925	0.195257175	0.030669949	0.151300079	0.09454669	0.069186269	0.410640469	0.503542489	0.322680573	0.044581266	0.050487633	0.027684709	0.037981294	-0.051584665	0.02954094	0.584859033	0.261113579	-0.005120859	0.042287015	0.217960629	0.120412452	-0.004905938
1-Penten-3-one	V3	0.57686963	0.562748175	0.136100043	0.385793079	0.527652556	0.06032595	0.26143358	0.261773455	0.218187636	0.43105134	0.555380081	1	0.525284893	0.51382167	0.351348126	0.015483563	-0.050864721	0.171342846	0.151131329	0.830091886	-0.222802489	0.252060439	0.32249987	-0.023545195	0.084577273	0.061269021	0.393131809	0.208464712	-0.021904692	0.308885742	0.121176064	0.057883021	0.300901841	0.115757627	0.056680102	-0.027102589	-0.114562073	0.120920829	0.155462452	0.013244508	0.084750279	0.676370187	0.221923177	-0.056091477	-0.076578996	0.469855234	0.259492798	-0.018333125
3-Pentanone	V4	0.26913967	0.199322802	0.302534535	0.064470379	0.150982246	0.104831058	0.180240454	0.047578365	0.068234024	0.003723973	0.613880066	0.525284893	1	0.408408878	0.424933017	0.095799716	0.060510811	0.101786111	-0.166249899	0.531329935	-0.118038105	0.349143983	0.236571885	0.11245051	0.050669886	0.098875317	0.247566928	0.077535636	0.012609367	0.110692023	0.129602685	0.085056858	0.166474833	0.565015957	0.460751625	0.148293216	0.206762719	-0.079662631	0.167452944	-0.040989768	0.069247183	0.381424569	0.278389748	0.111691869	0.015135819	0.383368427	0.023008526	-0.036188606
Pentanal	V5	0.257495081	0.261765666	0.009104729	0.266187131	0.228614601	0.146909903	-0.057364796	0.070759157	0.037650706	0.050564017	0.310803114	0.51382167	0.408408878	1	0.189666753	0.152067792	-0.000891561	0.076192279	0.033360701	0.516515759	-0.306015643	0.352818649	0.279697693	-0.154273213	-0.042163225	-0.023861161	0.474252948	0.02099954	0.307282721	0.15263591	0.207238992	0.030498326	0.066685598	0.118044321	0.20260763	0.022128425	-0.072691949	-0.023030972	0.288222091	0.102930542	0.140467171	0.364452712	0.291845512	0.050782531	0.070959395	0.238950542	0.015286159	0.06750124
Methyl thioacetate	V6	0.109501611	0.099758908	0.103840364	0.041200162	0.047959698	-0.08740661	-0.01959684	-0.006434895	0.07134091	-0.009526852	0.344709321	0.351348126	0.424933017	0.189666753	1	0.186208412	-0.00402124	0.086627544	-0.199473671	0.264058005	-0.041282621	0.268148439	0.207403341	-0.034249266	0.190864228	0.088720562	0.347486647	-0.091151179	0.153751498	0.172698068	0.213888575	-0.014614948	0.159592181	0.112710636	0.100847518	-0.019664879	0.079516838	-0.009357457	0.548335875	-0.0005059	0.108161139	0.279070254	0.114712963	0.075276843	-0.079708484	0.33077007	-0.07836553	-0.018898126
Propanoic acid, ethyl ester	V7	0.021745994	0.017155812	0.039080656	0.034968983	0.017053333	-0.023432259	-0.126159779	0.121795894	0.165903826	-0.113895773	-0.009242586	0.015483563	0.095799716	0.152067792	0.186208412	1	0.530452665	-0.016636174	-0.036837058	-0.017586081	-0.03081251	0.208522962	0.143721976	-0.169794783	0.17478256	0.272453832	0.163914987	0.035873628	0.151128141	-0.036236933	0.137181688	0.443058983	-0.169350133	0.005460766	0.15190238	0.109397506	0.037833527	-0.085570993	0.402876156	0.442934121	0.643712849	0.056176595	0.307496135	0.02817206	0.084202138	0.261265422	-0.077125385	0.599800705
n-Propyl acetate	V8	-0.038406768	-0.025394125	-0.015357146	-0.06660936	-0.053943518	-0.155380733	0.023876047	-0.028780341	-0.038710326	-0.069831951	0.054748708	-0.050864721	0.060510811	-0.000891561	-0.00402124	0.530452665	1	-0.142875631	-0.022018082	-0.056817579	0.167494251	0.303128127	0.071950328	0.004094411	0.051845531	0.144079844	0.153429417	0.2036777	-0.145162363	-0.123266378	0.104323255	0.580855883	-0.109376489	0.089228202	0.155735703	0.469837817	0.328756331	-0.068003593	-0.049523483	0.414717332	0.452415439	0.145433433	0.445811733	0.321956499	0.010045714	0.115597492	-0.154435123	0.61159772
Butanoic acid, methyl ester	V9	0.286669003	0.252944794	0.10027908	0.062340432	0.251332302	0.082612069	0.057025184	0.072844503	0.034508177	0.20251915	0.147069255	0.171342846	0.101786111	0.076192279	0.086627544	-0.016636174	-0.142875631	1	0.116422441	0.21236923	0.134519367	-0.015274219	0.064507195	0.233627781	0.167355781	0.199179765	0.198518493	0.36041153	0.529220482	0.620383589	0.176061289	-0.0764888	0.181439499	-0.12222135	-0.037123661	-0.005042935	-0.050151124	0.107810295	0.2717758	0.229411267	0.026775163	0.106110552	0.285439985	-0.005368802	0.399933238	0.158673178	0.458246039	0.022665312
Methyl Isobutyl Ketone	V11	0.144310799	0.153411552	-0.085982028	0.116200646	0.18586719	-0.129875255	0.007832538	0.263504903	0.178933004	0.094792829	-0.079219768	0.151131329	-0.166249899	0.033360701	-0.199473671	-0.036837058	-0.022018082	0.116422441	1	0.118044305	-0.11677519	-0.086368668	0.171852529	0.177963919	-0.026340563	-0.128565882	0.034999632	0.09284988	0.037536839	0.117211611	-0.092998739	-0.231101559	-0.01279409	-0.069538119	-0.126825417	0.058496244	-0.171650091	0.186639247	-0.014509724	0.155065555	0.179603546	0.165347326	0.059522314	-0.210222225	0.044813236	0.096133423	0.202779645	0.1028386
2-Pentenal, (E)-	V12	0.63594709	0.600156295	0.136526009	0.399297356	0.572018987	0.135569128	0.291383285	0.280008934	0.194803515	0.453065485	0.605785043	0.830091886	0.531329935	0.516515759	0.264058005	-0.017586081	-0.056817579	0.21236923	0.118044305	1	-0.189035329	0.251758713	0.486090795	0.079563389	0.096825291	0.259093134	0.469102129	0.200107012	0.101080915	0.220674244	0.251545367	0.160046478	0.591521326	0.181030706	0.117466263	-0.000592691	-0.074146511	0.193824197	0.113215247	0.063264192	0.073236271	0.707539377	0.309211607	-0.03268549	0.069213421	0.485661031	0.17264717	-0.001033736
2-Butenoic acid, methyl ester, (E)-	V14	-0.161964462	-0.120518835	-0.140288628	-0.299472213	-0.172189467	-0.13704087	-0.095526443	-0.135171046	-0.081119931	-0.080414289	-0.09129884	-0.222802489	-0.118038105	-0.306015643	-0.041282621	-0.03081251	0.167494251	0.134519367	-0.11677519	-0.189035329	1	-0.042765757	-0.181318163	0.197484014	-0.045085658	0.051921897	-0.09703476	0.026713399	-0.103926883	0.012331816	0.055328061	0.157285034	0.048893875	-0.146746372	-0.121754331	0.087664784	0.040984887	-0.00995332	-0.188863639	-0.066487188	-0.084789367	-0.139181875	-0.008631407	0.097152239	0.115212136	-0.15533618	-0.037447592	0.002469274
1-Pentanol	V15	0.162766761	0.21958146	0.028126172	0.083520264	0.108996582	-0.115841575	0.20939882	0.16511946	0.135536589	-0.045947316	0.464024469	0.252060439	0.349143983	0.352818649	0.268148439	0.208522962	0.303128127	-0.015274219	-0.086368668	0.251758713	-0.042765757	1	0.51206295	-0.013168687	0.289288232	0.087097882	0.393316823	0.200870611	0.208352116	0.163635348	0.184465849	0.11112006	0.026593837	0.455929832	0.561028405	0.445824667	0.18778811	0.000127999	0.154182606	0.23722427	0.377520432	0.39946199	0.46140871	0.234421813	0.130411603	0.24857022	0.04730755	0.333451007
2-Penten-1-ol, (Z)-	V16	0.278174995	0.283357976	0.105239368	0.203486707	0.223732806	0.062060102	0.194935587	0.2325663	0.178943167	0.071425725	0.57725429	0.32249987	0.236571885	0.279697693	0.207403341	0.143721976	0.071950328	0.064507195	0.171852529	0.486090795	-0.181318163	0.51206295	1	-0.094278297	0.32115796	0.154172559	0.3799749	0.104024202	0.2458256	0.064448573	0.179129283	0.004596063	0.379147099	0.449330956	0.362601321	0.084573913	0.007998883	0.099034157	0.175457651	0.223887791	0.287051906	0.565807276	0.320531486	-0.006178752	0.115747453	0.256573582	0.029736452	0.152517621
Methyl isovalerate	V17	0.084445767	0.099206719	-0.038581144	-0.198344546	0.093664181	-0.231039291	0.194592353	0.117312381	0.062889748	0.124005433	0.032327033	-0.023545195	0.11245051	-0.154273213	-0.034249266	-0.169794783	0.004094411	0.233627781	0.177963919	0.079563389	0.197484014	-0.013168687	-0.094278297	1	-0.162047019	-0.003535989	-0.062506717	0.033417167	-0.01319186	0.000213992	-0.059218839	0.005158488	0.141463073	-0.10217332	-0.104341227	0.474135322	0.133205279	-0.06106059	-0.133962555	-0.181555341	-0.146060019	-0.069015012	0.022130012	0.103527738	0.145194749	-0.064814032	-0.011316225	-0.117295318
3-Hexanone	V18	0.137248978	0.108030464	0.150757535	0.113944087	0.085722031	0.020057251	0.117819717	0.084301978	0.104987504	-0.018077591	0.178136924	0.084577273	0.050669886	-0.042163225	0.190864228	0.17478256	0.051845531	0.167355781	-0.026340563	0.096825291	-0.045085658	0.289288232	0.32115796	-0.162047019	1	0.289497658	0.16126272	0.196720856	0.155347189	0.190061151	0.250180504	-0.005957984	0.088767242	0.217041285	0.160125467	-0.023707866	-0.069188998	0.11775428	0.357447674	0.347506533	0.199135766	0.228370589	0.191917425	-0.10286444	-0.016676971	0.22832322	0.240050597	0.139581148
Butanoic acid, ethyl ester	V19	0.306444154	0.271231378	-0.015818549	0.193776205	0.263844534	0.060043015	0.072159381	0.1522615	0.086750578	0.251751625	0.230619556	0.061269021	0.098875317	-0.023861161	0.088720562	0.272453832	0.144079844	0.199179765	-0.128565882	0.259093134	0.051921897	0.087097882	0.154172559	-0.003535989	0.289497658	1	0.151917043	0.213952319	0.164051881	0.140809776	0.30968728	0.441709303	0.39155379	-0.06652066	-0.032087498	0.047833145	0.063724201	0.141572354	0.103898537	0.346085854	0.440320078	0.168809028	0.325906065	0.029085188	0.163168807	0.23369509	0.210809819	0.374801147
Hexanal	V20	0.225312597	0.226128656	0.09812039	0.134772095	0.159564664	-0.034678362	0.060051877	-0.017599986	-0.06680402	0.135017851	0.323096925	0.393131809	0.247566928	0.474252948	0.347486647	0.163914987	0.153429417	0.198518493	0.034999632	0.469102129	-0.09703476	0.393316823	0.3799749	-0.062506717	0.16126272	0.151917043	1	0.118548903	0.417145483	0.296754997	0.408639284	0.149718044	0.455312592	0.069297886	0.201967386	0.245649785	0.139276257	0.177101026	0.175358737	0.245214944	0.259346197	0.490928481	0.498794745	0.245421106	0.202605102	0.351068406	-0.006772734	0.261877514
Acetic acid, butyl ester	V21	0.412540213	0.435439325	-0.069445066	0.23865165	0.334273729	-0.03853528	0.222440266	0.287484964	0.188144421	0.256710344	0.195257175	0.208464712	0.077535636	0.02099954	-0.091151179	0.035873628	0.2036777	0.36041153	0.09284988	0.200107012	0.026713399	0.200870611	0.104024202	0.033417167	0.196720856	0.213952319	0.118548903	1	-0.012961052	0.516570472	0.135492312	0.143644861	0.039663453	0.023909507	0.180310832	0.270599867	0.130923332	0.155262651	-0.156623954	0.376289473	0.225462275	0.303818335	0.584300867	0.126527479	0.10534	0.19003408	0.702837534	0.24206205
Methyl valerate	V22	0.034345436	0.052883733	-0.080018918	0.075445691	0.057412967	0.130507384	-0.146908669	-0.006560076	-0.012025878	-0.079208837	0.030669949	-0.021904692	0.012609367	0.307282721	0.153751498	0.151128141	-0.145162363	0.529220482	0.037536839	0.101080915	-0.103926883	0.208352116	0.2458256	-0.01319186	0.155347189	0.164051881	0.417145483	-0.012961052	1	0.302001145	0.396198171	-0.070678138	0.152183266	-0.03754713	0.126158859	0.065142008	0.008411871	0.187177304	0.467077878	0.302224734	0.232952974	0.059188862	0.417233964	0.151380563	0.587631576	0.09795054	0.020824852	0.172484896
Butanoic acid, 1-methylethyl ester	V25	0.332743633	0.332994123	0.047943496	0.273361446	0.30507221	0.062986606	0.001528951	0.145595615	0.083475074	0.244080677	0.151300079	0.308885742	0.110692023	0.15263591	0.172698068	-0.036236933	-0.123266378	0.620383589	0.117211611	0.220674244	0.012331816	0.163635348	0.064448573	0.000213992	0.190061151	0.140809776	0.296754997	0.516570472	0.302001145	1	0.232354538	-0.008437235	0.13403371	-0.119969147	0.029567718	0.018020302	-0.016796281	0.187216321	0.137754225	0.253068783	0.13754618	0.278225908	0.289188401	0.036401166	0.082886459	0.223617242	0.673688453	0.05815623
Butanoic acid, 2-methyl-	V26	0.118391326	0.105567216	-0.015946844	0.062666692	0.080205577	-0.005440963	-0.127712092	-0.093440013	-0.108206208	0.015477649	0.09454669	0.121176064	0.129602685	0.207238992	0.213888575	0.137181688	0.104323255	0.176061289	-0.092998739	0.251545367	0.055328061	0.184465849	0.179129283	-0.059218839	0.250180504	0.30968728	0.408639284	0.135492312	0.396198171	0.232354538	1	0.284749041	0.281337277	-0.047188093	0.065642314	0.153872584	0.224132443	0.311908193	0.105556464	0.169689743	0.215015739	0.225995487	0.437766922	0.375088174	0.198292279	0.296142262	0.0320158	0.204889135
Butanoic acid, 2-methyl-, ethyl ester	V27	0.096637196	0.10364798	-0.048965965	0.088451146	0.099778837	-0.033208452	-0.048596101	-0.045139918	-0.067209271	0.10098281	0.069186269	0.057883021	0.085056858	0.030498326	-0.014614948	0.443058983	0.580855883	-0.0764888	-0.231101559	0.160046478	0.157285034	0.11112006	0.004596063	0.005158488	-0.005957984	0.441709303	0.149718044	0.143644861	-0.070678138	-0.008437235	0.284749041	1	0.158721674	-0.103544017	0.006267136	0.198233688	0.158581826	0.02883576	-0.099850526	0.173484747	0.314927178	0.096225081	0.338513566	0.187107243	-0.002335302	0.173301972	-0.032084296	0.422238632
2-Hexenal, (E)-	V28	0.354870058	0.307143886	0.074982042	0.175239855	0.295866159	0.102381272	0.167240027	0.081063986	0.00987986	0.341175402	0.410640469	0.300901841	0.166474833	0.066685598	0.159592181	-0.169350133	-0.109376489	0.181439499	-0.01279409	0.591521326	0.048893875	0.026593837	0.379147099	0.141463073	0.088767242	0.39155379	0.455312592	0.039663453	0.152183266	0.13403371	0.281337277	0.158721674	1	0.090553714	-0.050842826	0.019176649	0.018305961	0.218020424	-0.041710622	0.012676973	0.027512758	0.424056742	0.156510969	0.017917659	0.141319173	0.194216048	0.053132353	-0.055515661
2-Hexen-1-ol, (E)-	V29	-0.024918682	-0.073804402	0.277616425	-0.075823018	-0.142464661	0.100265909	0.171431461	0.052464908	0.051900895	-0.19181914	0.503542489	0.115757627	0.565015957	0.118044321	0.112710636	0.005460766	0.089228202	-0.12222135	-0.069538119	0.181030706	-0.146746372	0.455929832	0.449330956	-0.10217332	0.217041285	-0.06652066	0.069297886	0.023909507	-0.03754713	-0.119969147	-0.047188093	-0.103544017	0.090553714	1	0.773326747	0.135032594	0.15492152	-0.056919525	0.029364416	0.041968693	0.117324469	0.326836815	0.176910305	0.037252094	-0.00321379	0.111317198	-0.120892691	-0.006907746
1-Hexanol	V30	-0.003511583	-0.024615702	0.201002747	-0.10849964	-0.152971268	0.047291309	0.102381634	-0.006707948	-0.022367114	-0.15717031	0.322680573	0.056680102	0.460751625	0.20260763	0.100847518	0.15190238	0.155735703	-0.037123661	-0.126825417	0.117466263	-0.121754331	0.561028405	0.362601321	-0.104341227	0.160125467	-0.032087498	0.201967386	0.180310832	0.126158859	0.029567718	0.065642314	0.006267136	-0.050842826	0.773326747	1	0.314923181	0.222959572	-0.000819834	0.051810402	0.169585373	0.258490892	0.230658689	0.380711241	0.185986299	0.094606459	0.152985945	-0.025258616	0.1405434
1-Butanol, 3-methyl-, acetate	V31	0.032155117	0.054098803	0.009919199	-0.16238987	-0.021089393	-0.29264557	0.188192812	0.013521424	-0.039352312	-0.010111708	0.044581266	-0.027102589	0.148293216	0.022128425	-0.019664879	0.109397506	0.469837817	-0.005042935	0.058496244	-0.000592691	0.087664784	0.445824667	0.084573913	0.474135322	-0.023707866	0.047833145	0.245649785	0.270599867	0.065142008	0.018020302	0.153872584	0.198233688	0.019176649	0.135032594	0.314923181	1	0.518318216	-0.023680827	-0.162277293	0.158851458	0.35947217	0.099574653	0.500854182	0.569806611	0.249844768	0.102928571	-0.095982017	0.31581624
1-Butanol, 2-methyl-, acetate	V32	-0.099698472	-0.153531484	0.17646259	-0.104859676	-0.175524303	-0.11832912	0.095008378	-0.224932805	-0.239612331	-0.176489578	0.050487633	-0.114562073	0.206762719	-0.072691949	0.079516838	0.037833527	0.328756331	-0.050151124	-0.171650091	-0.074146511	0.040984887	0.18778811	0.007998883	0.133205279	-0.069188998	0.063724201	0.139276257	0.130923332	0.008411871	-0.016796281	0.224132443	0.158581826	0.018305961	0.15492152	0.222959572	0.518318216	1	-0.164071878	-0.101485054	0.075757218	0.141448955	-0.018789691	0.278340275	0.765467163	0.049878565	0.054644067	-0.172015025	0.089312035
2-Heptanone	V33	0.24509789	0.293934376	-0.250994152	-0.001208444	0.244698016	-0.058719368	0.017197657	0.342980502	0.281374488	0.204271087	0.027684709	0.120920829	-0.079662631	-0.023030972	-0.009357457	-0.085570993	-0.068003593	0.107810295	0.186639247	0.193824197	-0.00995332	0.000127999	0.099034157	-0.06106059	0.11775428	0.141572354	0.177101026	0.155262651	0.187177304	0.187216321	0.311908193	0.02883576	0.218020424	-0.056919525	-0.000819834	-0.023680827	-0.164071878	1	0.009712186	0.142536903	0.163352549	0.288087275	0.218190944	-0.141749607	0.384203379	0.305135529	0.192131482	0.145427766
Butanethioic acid, S-methyl ester	V34	0.10246546	0.104144058	0.037621455	0.130491266	0.122685776	0.099720239	-0.078017523	0.13572236	0.19022751	-0.019372809	0.037981294	0.155462452	0.167452944	0.288222091	0.548335875	0.402876156	-0.049523483	0.2717758	-0.014509724	0.113215247	-0.188863639	0.154182606	0.175457651	-0.133962555	0.357447674	0.103898537	0.175358737	-0.156623954	0.467077878	0.137754225	0.105556464	-0.099850526	-0.041710622	0.029364416	0.051810402	-0.162277293	-0.101485054	0.009712186	1	0.287604689	0.285098999	0.152587225	0.100171774	-0.106843952	0.083379875	0.285364308	0.005718832	0.106097268
Butanoic acid, propyl ester	V35	0.231308711	0.249425293	-0.044844091	0.232884048	0.2560814	0.138712335	-0.009032341	0.264475169	0.192317732	0.06148984	-0.051584665	0.013244508	-0.040989768	0.102930542	-0.0005059	0.442934121	0.414717332	0.229411267	0.155065555	0.063264192	-0.066487188	0.23722427	0.223887791	-0.181555341	0.347506533	0.346085854	0.245214944	0.376289473	0.302224734	0.253068783	0.169689743	0.173484747	0.012676973	0.041968693	0.169585373	0.158851458	0.075757218	0.142536903	0.287604689	1	0.641477884	0.244269036	0.505554446	0.076208269	0.297798975	0.345126796	0.225515719	0.644502934
Pentanoic acid, ethyl ester	V36	0.191259387	0.189309809	-0.002713865	0.171560321	0.159201485	0.069849476	-0.003887624	0.243105213	0.183652656	0.02060649	0.02954094	0.084750279	0.069247183	0.140467171	0.108161139	0.643712849	0.452415439	0.026775163	0.179603546	0.073236271	-0.084789367	0.377520432	0.287051906	-0.146060019	0.199135766	0.440320078	0.259346197	0.225462275	0.232952974	0.13754618	0.215015739	0.314927178	0.027512758	0.117324469	0.258490892	0.35947217	0.141448955	0.163352549	0.285098999	0.641477884	1	0.298908925	0.526960328	0.146641175	0.239948615	0.280950033	0.143063887	0.76998656
Heptanal	V37	0.466468877	0.499140342	0.011996559	0.311610917	0.443991396	0.081199164	0.292924748	0.364121752	0.299954401	0.373237658	0.584859033	0.676370187	0.381424569	0.364452712	0.279070254	0.056176595	0.145433433	0.106110552	0.165347326	0.707539377	-0.139181875	0.39946199	0.565807276	-0.069015012	0.228370589	0.168809028	0.490928481	0.303818335	0.059188862	0.278225908	0.225995487	0.096225081	0.424056742	0.326836815	0.230658689	0.099574653	-0.018789691	0.288087275	0.152587225	0.244269036	0.298908925	1	0.415980794	-0.013362858	0.037817852	0.445429584	0.211927977	0.226965351
Acetic acid, pentyl ester	V38	0.288987475	0.324325008	-0.075320768	0.108820807	0.22095116	-0.09552151	0.143920334	0.204981495	0.122508393	0.11314496	0.261113579	0.221923177	0.278389748	0.291845512	0.114712963	0.307496135	0.445811733	0.285439985	0.059522314	0.309211607	-0.008631407	0.46140871	0.320531486	0.022130012	0.191917425	0.325906065	0.498794745	0.584300867	0.417233964	0.289188401	0.437766922	0.338513566	0.156510969	0.176910305	0.380711241	0.500854182	0.278340275	0.218190944	0.100171774	0.505554446	0.526960328	0.415980794	1	0.373156321	0.466002713	0.381458867	0.250834002	0.539739394
2-Buten-1-ol, 3-methyl-, acetate	V39	-0.059687597	-0.109593042	0.148437841	-0.05124706	-0.158342006	-0.039927982	0.09781612	-0.257026076	-0.295800699	-0.079919636	-0.005120859	-0.056091477	0.111691869	0.050782531	0.075276843	0.02817206	0.321956499	-0.005368802	-0.210222225	-0.03268549	0.097152239	0.234421813	-0.006178752	0.103527738	-0.10286444	0.029085188	0.245421106	0.126527479	0.151380563	0.036401166	0.375088174	0.187107243	0.017917659	0.037252094	0.185986299	0.569806611	0.765467163	-0.141749607	-0.106843952	0.076208269	0.146641175	-0.013362858	0.373156321	1	0.129788455	0.065184289	-0.169325454	0.104928368
Hexanoic acid, methyl ester	V40	0.170014961	0.186402021	-0.152288496	-0.054942634	0.175508398	-0.034973696	0.020480011	0.248365596	0.203499447	0.039794867	0.042287015	-0.076578996	0.015135819	0.070959395	-0.079708484	0.084202138	0.010045714	0.399933238	0.044813236	0.069213421	0.115212136	0.130411603	0.115747453	0.145194749	-0.016676971	0.163168807	0.202605102	0.10534	0.587631576	0.082886459	0.198292279	-0.002335302	0.141319173	-0.00321379	0.094606459	0.249844768	0.049878565	0.384203379	0.083379875	0.297798975	0.239948615	0.037817852	0.466002713	0.129788455	1	0.152377094	0.017398853	0.332481866
5-Hepten-2-one, 6-methyl-	V42	0.464265929	0.452703743	0.12878404	0.202441212	0.401305662	-0.095328113	0.260903705	0.339052087	0.296450941	0.296489804	0.217960629	0.469855234	0.383368427	0.238950542	0.33077007	0.261265422	0.115597492	0.158673178	0.096133423	0.485661031	-0.15533618	0.24857022	0.256573582	-0.064814032	0.22832322	0.23369509	0.351068406	0.19003408	0.09795054	0.223617242	0.296142262	0.173301972	0.194216048	0.111317198	0.152985945	0.102928571	0.054644067	0.305135529	0.285364308	0.345126796	0.280950033	0.445429584	0.381458867	0.065184289	0.152377094	1	0.190714632	0.143840598
Butanoic acid, butyl ester	V43	0.484635411	0.507500209	-0.054935905	0.364608843	0.435480017	0.003570785	0.160856524	0.352762131	0.275878105	0.312407589	0.120412452	0.259492798	0.023008526	0.015286159	-0.07836553	-0.077125385	-0.154435123	0.458246039	0.202779645	0.17264717	-0.037447592	0.04730755	0.029736452	-0.011316225	0.240050597	0.210809819	-0.006772734	0.702837534	0.020824852	0.673688453	0.0320158	-0.032084296	0.053132353	-0.120892691	-0.025258616	-0.095982017	-0.172015025	0.192131482	0.005718832	0.225515719	0.143063887	0.211927977	0.250834002	-0.169325454	0.017398853	0.190714632	1	0.055253017
Hexanoic acid, ethyl ester	V44	0.129256245	0.158845144	-0.088506426	0.084939657	0.136307372	0.028825406	0.017046552	0.193501379	0.138114793	0.069575889	-0.004905938	-0.018333125	-0.036188606	0.06750124	-0.018898126	0.599800705	0.61159772	0.022665312	0.1028386	-0.001033736	0.002469274	0.333451007	0.152517621	-0.117295318	0.139581148	0.374801147	0.261877514	0.24206205	0.172484896	0.05815623	0.204889135	0.422238632	-0.055515661	-0.006907746	0.1405434	0.31581624	0.089312035	0.145427766	0.106097268	0.644502934	0.76998656	0.226965351	0.539739394	0.104928368	0.332481866	0.143840598	0.055253017	1
Octanal	V45	0.232373753	0.26498281	-0.063351192	0.02526388	0.182858531	0.072990866	0.215246233	0.293295139	0.254711466	0.190946001	0.543844438	0.450807829	0.376907963	0.220295446	0.130626654	-0.051752671	0.143509411	0.00176535	0.03198421	0.481992072	-0.02022823	0.30954533	0.359116461	0.002459565	0.066108475	0.065140671	0.152667755	0.198885308	-0.075428375	-0.023311071	0.035078093	-0.003012526	0.208890728	0.435270543	0.308979563	0.058008912	0.014423884	0.158785156	-0.017273024	0.039313115	0.054013882	0.711424956	0.303473962	-0.020452123	0.10474926	0.228919421	0.033694548	0.116996191
Acetic acid, hexyl ester	V46	0.407045535	0.454538298	-0.119725184	0.211682614	0.32660334	-0.055688277	0.18167666	0.366485494	0.262401737	0.177791011	0.291805749	0.229553554	0.15029911	0.163121453	-0.031699558	0.141018907	0.332647198	0.186946304	0.067379263	0.230928004	0.019194015	0.414230946	0.248885346	-0.022438356	0.133515421	0.165362981	0.220984	0.733851708	0.111966589	0.353947859	0.202658239	0.250266159	0.051580936	0.171467867	0.344955222	0.336987554	0.136140923	0.280748268	-0.114597637	0.375946084	0.375162192	0.368228099	0.693193238	0.180779962	0.360207345	0.178241202	0.46867012	0.421504115
2-Hexen-1-ol, acetate, (E)-	V47	-0.147741631	-0.197119345	0.249319754	-0.167496366	-0.274586578	0.033349805	0.147591638	-0.144331262	-0.147536978	-0.169441752	0.249951022	-0.004451649	0.370416255	-0.022062939	0.111834793	-0.083559722	0.127628679	-0.102524421	-0.130617532	0.00798865	-0.019355328	0.246463051	0.080949933	0.012931525	0.059204766	-0.148769451	0.034349895	-0.047640812	-0.117170483	-0.111673169	-0.035224016	-0.083728071	-0.011996788	0.554809686	0.40448913	0.061649355	0.181890021	-0.080185992	-0.038076057	-0.100662476	-0.093119904	0.036395148	0.017551314	0.095436447	-0.085439187	0.07037735	-0.184561856	-0.05314713
Hexanoic acid, 1-methylethyl ester	V50	0.238581616	0.267502198	-0.038732998	0.124439927	0.196305903	-0.041912327	0.033089546	0.255606518	0.198686973	0.062183799	0.208502357	0.174169504	0.077694977	0.1960193	0.175817041	0.100619124	0.062997646	0.399361096	0.127893698	0.064301575	0.025260787	0.475662715	0.259144174	-0.086486834	0.188843085	0.029958369	0.36498791	0.365557924	0.477537746	0.573082231	0.230026567	-0.116991987	-0.030937395	0.107100208	0.285662422	0.295470144	0.065770679	0.264470046	0.208193607	0.3892677	0.432273026	0.295343996	0.536558273	0.16877418	0.531653893	0.15288265	0.344580924	0.387870646
Butanoic acid, 3-methyl-, butyl ester	V51	0.421682151	0.444991511	-0.05224377	0.322405393	0.413588758	-0.136059531	0.178483862	0.366257495	0.312996413	0.272644496	0.053164299	0.250069761	-0.034700037	-0.003695663	-0.087435591	-0.131709715	-0.100660224	0.359774269	0.329966907	0.203817762	-0.04892689	0.003856365	-0.000506768	0.223359129	0.044072348	0.057596184	-0.051579744	0.649720496	-0.036642715	0.557508249	-0.007082508	-0.03100854	-0.033807273	-0.173014698	-0.079738601	0.082671647	-0.142848055	0.161242166	-0.100072718	0.111200421	-0.005198415	0.18955464	0.221269433	-0.166428925	0.001252852	0.178113583	0.741124282	0.014559463
3(2H)-Furanone, 4-methoxy-2,5-dimethyl-	V54	0.149499843	0.115757359	0.123488658	0.031231848	0.121173959	0.064116599	0.050931724	0.116353818	0.132291186	0.089610337	0.054109012	0.105287042	0.209853917	-0.140386178	0.17440981	0.045145757	0.013469524	0.112829493	0.021451342	0.165555914	0.131868933	0.095370107	0.126320186	0.103187227	0.298333542	0.158248065	0.057690714	0.246046775	0.009652991	0.274836864	0.482573337	0.108201468	0.158206598	0.012802312	-0.017252386	0.048528556	0.117396511	0.336519681	0.070561825	0.151282482	0.112486205	0.234989679	0.161833599	-0.004750126	0.072889155	0.302685169	0.216205327	0.112760986
2-Nonanone	V56	0.200091323	0.233528509	-0.13407318	-0.040760296	0.181577016	-0.038009905	0.016312441	0.342840418	0.278413426	0.211242644	-0.019096302	0.05125043	-0.137191786	0.00799759	0.058961115	-0.030773579	0.007332686	0.081893014	0.273532616	0.081393729	-0.011426902	0.014211759	0.186770337	-0.10138177	0.074602443	0.057366828	0.205113566	0.093116081	0.11235754	0.18052504	0.215688075	-0.073702547	0.125900961	-0.017269783	-0.006166591	-0.004807667	-0.1337455	0.700599218	0.069092296	0.196864832	0.265823556	0.228055443	0.158343394	-0.10585735	0.262397506	0.216020186	0.162966306	0.203803016
Linalool	V58	0.260590863	0.223761928	0.195339041	0.118029761	0.184792575	-0.179504351	0.290283699	0.088077258	0.05844907	0.251537324	0.156343299	0.229466525	0.121491003	0.051881333	0.014247134	-0.083944097	0.118380893	0.069854107	0.153133278	0.231461256	0.002977116	0.251341069	0.1172421	0.049851018	0.156350555	0.0337641	0.278851624	0.182724365	-0.116522308	0.269078975	0.032613567	0.041711394	0.179989041	0.051383612	0.025102977	0.264061978	0.132427611	0.085231564	-0.120346785	0.069858796	0.071512169	0.244644455	0.142566016	0.156106498	-0.027278742	0.470747473	0.228648531	0.049848412
Nonanal	V59	0.343564575	0.352699449	0.026806249	0.213392812	0.295501069	0.087609922	0.128024519	0.181590832	0.130567081	0.273825675	0.58298655	0.589162284	0.475325959	0.3176904	0.225937729	0.035120952	0.074487116	-0.058305429	-0.110739357	0.679099936	-0.068012702	0.265374399	0.431222589	-0.080410956	0.092244995	0.194489602	0.298731949	0.111207824	-0.069237722	0.034551489	0.276200129	0.240773715	0.369511603	0.339345266	0.245356156	-0.01390502	0.05573467	0.183668657	0.02822247	-0.028654263	0.078727212	0.753261709	0.248011713	0.059189277	-0.018827932	0.406072922	0.007062278	0.03119474
Acetic acid, phenylmethyl ester	V61	0.109447982	0.079064758	0.017294912	-0.130005265	-0.011406265	-0.192583149	0.077331008	0.041763994	-0.015308692	0.171625879	0.070727132	0.082339251	0.016436563	0.015455453	0.067784108	-0.073808074	0.137862234	-0.045062522	0.067886057	0.152406938	-0.070964123	0.239097009	0.080732175	0.092117847	0.049921439	0.062602925	0.378184965	0.116636635	0.030572773	0.043419136	0.179117049	0.086828212	0.286006895	0.073542496	0.201449322	0.438858348	0.276521264	0.312946648	-0.160465252	0.003809762	0.119549386	0.134689367	0.282329638	0.299355057	0.217437795	0.208669308	-0.090199886	0.119936709
Butanoic acid, hexyl ester	V62	0.390665553	0.418327714	-0.007317585	0.259294738	0.336316195	0.067699976	0.080103113	0.318507714	0.280396233	0.185324686	0.276476714	0.358270483	0.22438224	0.093357618	0.128882914	0.014024128	-0.117220689	0.375684912	0.099731822	0.259721011	-0.063639055	0.199341457	0.224795251	-0.110521252	0.385306725	0.054500404	0.10862565	0.504268759	0.10529237	0.536934131	0.201697286	-0.060952172	0.067826283	0.140895057	0.204417156	-0.134827282	-0.183879107	0.312492052	0.14733409	0.214344799	0.161427964	0.355241098	0.273758816	-0.154888139	0.133424277	0.205767793	0.70914286	0.094830473
Butanoic acid, 2-hexenyl ester, (E)-	V63	0.084836201	0.086121069	0.071876413	0.03118151	0.039602215	0.203561278	-0.075862466	0.075868408	0.104516528	-0.022223901	0.190169865	0.248179647	0.352465907	0.232850231	0.233159364	0.061631683	-0.11770109	0.32353061	0.033978281	0.214127567	-0.116071101	0.137834529	0.154999106	-0.110625384	0.223636092	-0.058822491	0.078980945	0.089782816	0.203382563	0.343666794	0.200337391	-0.09190382	0.03650404	0.246191324	0.208932729	-0.21121693	-0.176675649	0.133559505	0.350074197	0.108749361	0.024477193	0.236011041	0.076992261	-0.164181081	0.046804704	0.194738978	0.203239054	-0.024476331
Octanoic acid, ethyl ester	V64	0.007259599	0.037307034	-0.030848952	0.010458131	0.028288936	-0.09221635	0.055111002	0.10460673	0.077025802	-0.031525934	0.029822034	0.009224316	0.007627474	0.05065657	-0.026749518	0.521914685	0.725118283	-0.067467227	0.110824871	-0.015840711	0.038274592	0.372239845	0.142703034	-0.069410484	0.071906378	0.140752524	0.193449793	0.147444123	0.021943982	-0.035165467	0.146594225	0.500213259	-0.12760093	0.097291063	0.157138583	0.356493402	0.137570645	0.075669275	0.027619356	0.389906745	0.595695853	0.229271752	0.435470592	0.13100167	0.204069257	0.095013878	-0.052787417	0.834509751
Acetic acid, octyl ester	V65	0.252013447	0.305550068	-0.215976049	0.083041902	0.225129974	-0.086281313	0.082212532	0.365804679	0.263944568	0.140264123	0.063462109	0.018865228	-0.06699985	0.012654761	-0.128368655	0.144426046	0.304257687	0.060676731	0.05199656	0.042613882	0.056019934	0.150283302	0.048920805	0.015014463	-0.015023017	0.120228959	0.015364851	0.6204689	0.032925755	0.117660974	0.076870774	0.204584313	-0.069935555	-0.008399633	0.114070143	0.300339956	0.137551089	0.247208907	-0.140504871	0.283445211	0.233745177	0.144767214	0.539931854	0.166853658	0.401373953	0.053910375	0.265843868	0.369437538
Butanoic acid, octyl ester	V69	0.3999336	0.448927684	-0.132890485	0.298623136	0.376555654	-0.044600353	0.089446369	0.429202933	0.401383093	0.14896423	0.143960505	0.259732917	0.051944591	0.11369997	-0.064718083	-0.094025847	-0.147424378	0.211118886	0.17863702	0.200806147	-0.063003316	0.068268683	0.100499975	-0.050572337	0.144797968	0.010324722	-0.030843327	0.582306321	0.006082565	0.37413817	0.033148135	-0.079795327	-0.039123943	-0.035712969	0.061756246	-0.075320993	-0.185945431	0.272758415	-0.03133902	0.110358951	0.03850805	0.20236539	0.305113221	-0.159839069	0.130901714	0.123549719	0.704131204	0.005306404
Decanoic acid, ethyl ester	V70	0.104675551	0.154042952	-0.108332217	0.156592057	0.143172111	-0.030624001	0.008446931	0.183162739	0.15036148	-0.001485445	0.039942307	0.118978773	-0.013353193	0.173399208	-0.088640843	0.542254054	0.536170997	-0.015793152	0.02554147	0.015023768	-0.073736381	0.31428729	0.052437615	-0.141805138	0.049839111	0.109405276	0.173042385	0.286219956	0.04199889	0.137592839	0.111132135	0.508782003	-0.14368122	-0.007648396	0.109299376	0.182689768	0.014825665	0.092875397	0.061416921	0.338033794	0.557365631	0.215881	0.377685916	0.01381707	0.074355577	0.153650959	0.1898184	0.5995485
Butanoic acid, 3-methyl-, octyl ester	V72	0.298008865	0.316512523	-0.064702155	0.16212257	0.298275363	-0.134099701	0.155051136	0.415756502	0.33782421	0.170002245	0.03467573	0.110500749	-0.000250622	0.026589271	-0.164734813	-0.130678913	-0.034522212	0.128499106	0.333345991	0.133634539	-0.040225354	0.015013928	0.007476078	0.230228428	-0.001900079	-0.08359045	-0.101364327	0.373105509	-0.027335936	0.172004634	-0.061866913	-0.138771047	-0.045584466	0.017002447	0.037556842	0.124360681	-0.101260852	0.218059267	-0.094138143	0.071365551	-0.041132307	0.125515983	0.207112688	-0.11596066	0.202006397	0.097402532	0.390306298	0.008326447
Gamma-Decalactone	V74	0.258544391	0.333011391	-0.096145774	0.119972427	0.191850652	-0.114122984	0.16023625	0.23138201	0.155447144	0.162109277	0.258844829	0.256107023	0.121311811	0.256368024	0.06479629	0.122847222	0.264687662	0.123397022	-0.008497263	0.217261994	-0.03469439	0.568263909	0.229510667	-0.142300627	0.179879666	0.180772491	0.466654827	0.436442383	0.27517936	0.393732478	0.229711656	0.213235819	0.037539384	0.176086896	0.384544042	0.378095716	0.145651205	0.35214341	-0.051585457	0.370112587	0.45538796	0.428104483	0.588155439	0.285617874	0.315406445	0.319895573	0.292794931	0.427512712
Hexanoic acid, octyl ester	V79	0.25511792	0.317803673	-0.226111381	0.193537611	0.273438926	-0.014456874	-0.00615241	0.438814893	0.386547565	0.049413187	0.173355549	0.158307384	0.056580757	0.16737143	-0.080775554	-0.001111747	-0.031542648	0.006169379	0.100480137	0.172620669	-0.086869733	0.146330578	0.150399871	-0.025538078	-0.028414675	0.025847265	0.025854906	0.352715404	0.128961211	0.081753793	0.039241059	-0.00246174	-0.032228375	0.074283213	0.159031792	0.0462618	-0.109662615	0.329525145	-0.077752011	0.142462216	0.121299132	0.188988229	0.364256375	-0.064500205	0.350908947	0.08069208	0.276502753	0.15791535
Butanoic acid, decyl ester	V80	0.360176591	0.389746574	-0.133506131	0.296135692	0.356318883	-0.023393854	-0.005328206	0.343722982	0.339668128	0.11540095	0.133116739	0.251374229	0.094826409	0.111180029	-0.051552236	-0.117599914	-0.169745294	0.124239838	0.124748914	0.234511085	-0.038740523	0.009129697	0.075274643	-0.069539027	0.055949495	0.056792003	-0.036166543	0.439605559	0.041762234	0.216806405	0.150643108	-0.023662355	-0.006404157	-0.056338617	0.040928752	-0.100020745	-0.131289106	0.39689359	-0.033086072	0.044846999	-0.006894538	0.164569369	0.254679935	-0.099225807	0.198637984	0.19763768	0.513523788	-0.03374624
gamma.-Dodecalactone	V81	0.409696601	0.453813406	0.011463345	0.283105788	0.400457684	-0.023040525	0.113157682	0.271263844	0.179792239	0.330390102	0.336090927	0.498227728	0.28954853	0.247327449	0.23549208	0.215587327	0.20168756	0.19099725	0.056829348	0.469107085	-0.085442167	0.394593425	0.298624508	-0.077395525	0.305085893	0.246121039	0.475735022	0.386737146	0.090295281	0.579871987	0.330753189	0.227934203	0.235548872	0.083347572	0.194832035	0.177336632	0.070549053	0.245445384	0.13076184	0.401642116	0.375215424	0.640957647	0.44218461	0.089014715	-0.00829844	0.539020003	0.397061031	0.314363628
[truncated: 21 more columns]
