# Supplementary material for: Strawberry sweetness and consumer preference are enhanced by specific volatile compounds
Source: Hortic Res. 2021 Apr 1;8:66. doi: 10.1038/s41438-021-00502-5 (PMC8012349; doi:10.1038/s41438-021-00502-5)
Supplement: Supplementary file 5 — Table S5 [file 41438_2021_502_MOESM5_ESM.xlsx]

## Sheet: VIP_Sweetness
		2011-2012		2013-2015		2016-2017		Response = Totalsugar + single volatile
	Chemical Compound	Coef	VIP	Coef	VIP	Coef	VIP	Pvalue(Bonferoni_adjust)
Malic	Malic	-0.318821	0.610554	-0.00989136	0.188636	-0.0781041	0.522045
Citric	Citric	0.351717	0.953229	0.357948	1.13452	0.158753	0.925426
Glucose	Glucose	0.68506	1.68294	0.621799	2.13597	0.264002	1.51905
Fructose	Fructose	0.669011	1.60227	0.483974	1.62328	0.299107	1.78744
Sucrose	Sucrose	0.909155	2.16847	0.622374	2.10165	0.0503893	0.269337
V1	2-Methyl-2-butanol	-0.264205	0.679925					1
V2	1-Penten-3-ol	0.145404	0.987014	-0.0347654	0.901407	0.291763	1.8469	6.89398e-09
V3	1-Penten-3-one	0.379229	1.76222	0.294616	1.26086	0.173571	1.34369	8.70501e-19
V4	3-Pentanone	0.0294043	0.866116	0.0632582	0.573089	0.0734135	0.600227	9.75251e-13
V5	Pentanal	-0.0617591	0.226642	0.19452	1.22307	0.00857088	0.834187	1
V6	Methyl thioacetate	-0.207579	0.814378	0.0183056	0.45053	0.0359922	0.430274	1
V7	Propanoic acid, ethyl ester	0.191877	0.738657	0.0129008	0.481909	-0.00511176	1.02853	1
V8	n-Propyl acetate	0.0174336	0.955874	-0.00751591	0.655534	0.0453464	0.976585	1
V9	Butanoic acid, methyl ester	-0.0854865	0.948578	0.103517	0.618026	-0.0458724	0.448285	4.62807e-05
V10	2-Hexanone	0.356464	1.09137					1
V11	Methyl Isobutyl Ketone	-0.38401	1.04382	0.216749	0.96986	0.192426	1.2366	1
V12	2-Pentenal, (E)-	0.304612	1.52142	0.352492	1.52813	0.284498	1.76425	9.65191e-18
V13	(2Z)-pent-2-enal	0.274074	1.42193					1
V14	2-Butenoic acid, methyl ester, (E)-	-0.0527256	0.230123	-0.0238481	0.264436	-0.152918	1.25929	1
V15	1-Pentanol	0.449199	0.92262	-0.0373803	1.14002	0.0287132	0.641548	1
V16	2-Penten-1-ol, (Z)-	-0.0455967	0.188287	0.0628388	1.116	0.369771	1.99688	1
V17	Methyl isovalerate	0.288203	0.695842	0.164275	0.53069	-0.0245936	0.239799	0.043804
V18	3-Hexanone	-0.329444	0.75603	0.104316	0.598119	-0.120315	1.18553	6.9945e-08
V19	linalool	0.261628	1.03149	0.122566	0.799978	-0.0486604	0.882552	1
V20	Hexanal	-0.201337	0.696155	-0.0702812	0.974717	0.122762	0.648903	5.69279e-06
V21	Acetic acid, butyl ester	0.0283006	1.16369	0.229901	1.34093	-0.0779291	0.440703	0.0370593
V22	Methyl valerate	-0.17202	0.404597	-0.090638	0.616673	-0.0509431	0.313415	1
V23	Methyl 2-hydroxybutanoate	-0.00355535	0.546024					1
V24	2,3-heptanedione	0.0160044	0.263184					1
V25	Butanoic acid, 1-methylethyl ester	-0.040049	1.26255	-0.0734095	1.00352	0.00331768	0.130048	1
V26	Butanoic acid, 2-methyl-	0.0892843	0.54002	-0.181531	0.952538	-0.181172	1.29036	1
V27	Butanoic acid, 2-methyl-, ethyl ester	0.010652	0.72745	-0.00277371	0.550039	0.0751474	0.967451	0.328324
V28	2-Hexenal, (E)-	0.0390505	1.17306	0.0214149	0.517874	0.263171	1.60734	3.26438e-14
V29	2-Hexen-1-ol, (E)-	-0.360559	0.84951	-0.159413	0.796825	0.0353082	0.178707	1
V30	1-Hexanol	-0.134419	0.622251	-0.206353	1.0481	-0.029948	0.203837	1
V31	1-Butanol, 3-methyl-, acetate	-0.0501702	0.685218	0.032846	0.598747	0.0103395	0.984653	0.698056
V32	1-Butanol, 2-methyl-, acetate	-0.223213	0.792582	0.0112799	0.65163	-0.215891	1.50811	1
V33	2-Heptanone	-0.0203424	0.985442	0.0516579	0.718852	0.0811239	0.528594	0.00109947
V34	Butanethioic acid, S-methyl ester	-0.153494	0.467265	0.212388	0.639172	0.0900036	0.578832	1
V35	Butanoic acid, propyl ester	0.356348	1.16898	0.214407	0.983565	-0.127945	0.919763	1
V36	Pentanoic acid, ethyl ester	0.0248039	0.957932	0.087185	0.850268	0.0333081	0.929982	0.992246
V37	Heptanal	-0.106078	1.36064	0.174446	1.25959	0.250643	1.60144	4.7667e-10
V38	Acetic acid, pentyl ester	-0.172325	0.981238	0.101927	1.30148	-0.0665434	0.553177	4.2564e-12
V39	2-Buten-1-ol, 3-methyl-, acetate	-0.242461	0.759873	-0.0124466	0.62486	-0.239592	1.45283	1
V40	Hexanoic acid, methyl ester	-0.0619637	0.590337	0.107551	0.593695	0.02001	0.459835	1
V41	ethyl 2-methyl-2-butenoate	-0.118253	0.768074					1
V42	5-Hepten-2-one, 6-methyl-	0.140397	1.16491	0.351171	1.41849	0.0686314	0.488137	1.6668e-14
V43	Butanoic acid, butyl ester	0.0706875	1.37722	0.299734	1.47826	0.0754579	0.882755	0.00131147
V44	Hexanoic acid, ethyl ester	0.105967	0.870286	0.0916506	0.838545	-0.00802543	0.890373	1
V45	Octanal	-0.105777	0.834825	0.0134538	0.748143	0.0357126	1.18018	2.0609e-06
V46	Acetic acid, hexyl ester	0.394661	1.3902	0.122317	1.24426	0.0171057	0.389251	0.00125714
V47	2-Hexen-1-ol, acetate, (E)-	-0.0410983	0.406447	-0.387795	1.25691	-0.00795908	0.313731	1
V48	Butanoic acid, 1-methylbutyl ester	0.221576	1.38469	-0.0292674	0.994681			0.592703
V49	2-Ethyl-1-hexanol	0.113077	0.968113					1
V50	Hexanoic acid, 1-methylethyl ester	0.000210541	0.927693	-0.088629	1.04911	0.0229201	0.245	1
V51	Butanoic acid, 3-methyl-, butyl ester	0.0796433	1.22839	0.185798	1.32677	0.0528923	0.767496	2.20407e-05
V52	trans-2-Octenal	-0.238157	1.0182			-0.00958748	0.557594	0.0325548
V53	Butanoic acid, pentyl ester	0.185732	1.27772	0.121166	1.17827			3.01778e-10
V54	3(2H)-Furanone, 4-methoxy-2,5-dimethyl-	-0.136811	1.16526	-0.169356	0.541307	-0.0190052	0.735146	1
V55	(Z)-oct-2-enal	-0.0989912	0.872528					1
V56	2-Nonanone	-0.00729703	0.628358	0.12522	0.881203	0.123808	0.560297	1
V57	cis-α,α,5-trimethyl-5-vinyltetrahydrofuran-2-methanol	0.222669	1.01967					1
V58	Linalool	-0.147097	0.576198	0.12953	0.950553	-0.0419565	0.574315	0.00057221
V59	Nonanal	0.139964	1.16236	-0.0253973	0.809317	0.251533	1.35781	4.92009e-06
V60	2-Ethylhexyl acetate	-0.196638	0.516572					1
V61	Acetic acid, phenylmethyl ester	-0.514142	1.05191	-0.0214976	0.545791	0.0752611	0.554887	0.00596676
V62	Butanoic acid, hexyl ester	0.284413	1.49647	-0.0892976	0.899995	0.257044	1.7071	0.0466635
V63	Butanoic acid, 2-hexenyl ester, (E)-	0.235478	0.919608	-0.464099	1.36025	0.273633	1.73428	1
V64	Octanoic acid, ethyl ester	-0.347856	1.02521	0.0375918	0.71825	0.0404168	0.963201	1
V65	Acetic acid, octyl ester	0.159944	0.814755	0.173676	1.02706	-0.0780476	0.398817	0.0185776
V66	Bicyclo[3.1.1]hept-2-ene-2-carboxaldehyde, 6,6-dimethyl-	-0.000865529	0.526441	0.0693721	0.79961			0.000365786
V67	Decenal	0.262149	1.29898					1
V68	Methyl anthranilate	0.455223	0.908647					1
V69	Butanoic acid, octyl ester	0.100965	1.00514	0.156712	1.29518	0.161461	1.29691	0.000670912
V70	Decanoic acid, ethyl ester	0.0193276	0.727114	0.0339795	0.679686	-0.0113599	0.965335	0.350945
V71	octyl 2-methylbutyrate	0.0387781	0.52975					1
V72	Butanoic acid, 3-methyl-, octyl ester	0.22961	0.795322	0.100832	1.11471	0.0472744	0.790135	0.179566
V73	4-(1-Methylvinyl)cyclohex-1-ene-1-methyl acetate	0.111041	0.373291					1
V74	γ-Decalactone	0.0773928	1.07985	0.00280667	1.12275	0.0172704	0.68607	0.263697
V75	Propanoic acid, 2-methyl-, nonyl ester	-0.130673	1.01107					1
V76	3-ethyloctane	0.153082	1.10022					1
V77	2,6-Di-tert-butyl-4-methylphenol	-0.188896	0.890471					0.353517
V78	1,6,10-Dodecatrien-3-ol, 3,7,11-trimethyl-, (E)-	0.0803514	0.855752	-0.0122146	0.605482			1
V79	Hexanoic acid, octyl ester	0.167962	0.758834	0.0138583	0.92854	0.0625035	0.847805	0.0206492
V80	Butanoic acid, decyl ester	0.190024	1.05925	0.0387825	1.03071	0.169166	1.23431	2.66278e-05
V81	gamma.-Dodecalactone	0.401774	1.51338	0.0885949	1.24954	-0.0214421	0.736828	6.46683e-12
V82	Butanal, 3-methyl-			0.0337187	0.440759	-0.0547994	0.238983	1
V83	1-Butanol, 3-methyl-			0.0603337	0.96494	0.0252217	0.327418	0.00476272
V84	2-Pentanol, 4-methyl-			0.142469	1.24202			1
V85	Propanoic acid, 2-methyl-, ethyl ester			0.034037	0.665883	0.0827243	0.964166	1
V86	Butyric Acid			-0.0538435	0.66323	0.196555	1.31211	1
V87	Isobutyl acetate			-0.0534204	0.797005			1
V88	Butanoic acid, 2-methyl-, methyl ester			-0.159078	0.85733			1
V89	2-Butenoic acid, ethyl ester, (E)-			-0.0969034	0.711625	0.0732774	0.968287	1
V90	2-Heptanol			0.0447177	1.18035	0.0579799	0.747855	1
V91	Methyl 2-(methylthio)acetate			-0.0951143	0.64815	-0.195891	1.30498	1
V92	Butanoic acid, 1-methylpropyl ester			-0.0882254	0.753455	-0.0422314	0.462067	0.307814
V93	Butanoic acid, 2-methylpropyl ester			0.329356	1.4318	-0.193648	0.88092	3.6146e-05
V94	Benzaldehyde			0.209955	1.01264	0.371851	1.98569	1
V95	1-Octen-3-ol			0.0725822	1.26824	0.112611	0.849309	1
V96	3-Octanone			0.05383	1.12343	0.125261	0.737985	0.000662385
V97	3-Hexen-1-ol, acetate, (Z)-			0.0946429	0.514967	0.242752	1.35575	1
V98	Benzeneacetaldehyde			-0.270898	0.845894			1
V99	Butanoic acid, 3-methylbutyl ester			0.220295	1.42398	0.0355209	0.656007	2.26232e-06
V100	Butanoic acid, 2-methylbutyl ester			0.227585	1.02834			4.02181e-05
V101	1-Octanol			0.074944	1.0159	0.135014	0.789125	1
V102	5-Octen-1-ol, (Z)-			0.0332868	0.815383			1
V103	Hexanoic acid, propyl ester			0.0986104	0.953943	-0.0223147	0.959768	0.496386
V104	Octanoic acid, methyl ester			0.076342	0.704627	-0.036204	0.239983	1
V105	2-Nonenal, (E)-			-0.0649344	1.18365			0.000813428
V106	Benzoic acid, ethyl ester			-0.0867173	0.514906	0.0548145	0.981383	1
V107	Hexanoic acid, butyl ester			0.130081	1.33994	0.20077	1.43718	0.000162822
V108	Isopentyl hexanoate			0.0548151	0.956128	0.153095	0.961167	0.000145646
V109	Hexanoic acid, 2-methylbutyl ester			0.0646196	0.865911			0.0017105
V110	Isobornyl acetate			0.16801	1.07835			1
V111	Butanoic acid, phenylmethyl ester			0.0692068	1.03128	0.0255615	1.04088	1
V112	Acetic acid, decyl ester			0.0469096	0.916119	-0.0260298	0.292613	1
V113	Dodecanoic acid, ethyl ester			0.0255228	0.645193	-0.0334596	0.741524	1

## Sheet: VIP_liking
		2011-2012		2013-2015		2016-2017		Response = Totalsugar + single volatile
		Coef	VIP	Coef	VIP	Coef	VIP	Pvalue(Bonferoni_adjust)
Malic	Malic	0.292459	0.632273	-0.0176508	0.178578	-0.192954	0.88882
Citric	Citric	0.164534	0.623128	0.226943	0.767488	0.0911996	0.691283
Glucose	Glucose	0.413769	1.18992	0.659045	2.18129	0.314749	1.64675
Fructose	Fructose	0.313298	1.00092	0.502059	1.6473	0.332114	1.79592
Sucrose	Sucrose	1.05482	2.1925	0.733196	2.32442	-0.0369957	0.204623
V1	2-Methyl-2-butanol	-0.205342	0.793799					1
V2	1-Penten-3-ol	0.178994	0.852322	-0.020171	0.82762	0.27518	1.6892	0.000400424
V3	1-Penten-3-one	0.392818	1.86504	0.368466	1.30519	0.168348	1.22797	1.09855e-13
V4	3-Pentanone	0.0350955	0.907726	0.0737234	0.691026	0.011093	0.479058	5.02362e-07
V5	Pentanal	0.231556	0.531717	0.164787	1.05952	-0.0762358	0.801437	1
V6	Methyl thioacetate	-0.411114	0.994053	0.0243767	0.541635	-0.042667	0.326402	1
V7	Propanoic acid, ethyl ester	0.0186319	0.303524	0.0816492	0.483032	0.000444212	1.06295	1
V8	n-Propyl acetate	-0.0495307	1.01782	0.0481949	0.61899	0.0536244	1.02581	1
V9	Butanoic acid, methyl ester	-0.164851	0.947364	0.173293	0.712605	0.0131721	0.553635	0.0102739
V10	2-Hexanone	0.361266	0.98058					1
V11	Methyl Isobutyl Ketone	-0.423313	0.788416	0.243922	1.07161	0.249553	1.46943	1
V12	2-Pentenal, (E)-	0.511029	1.82942	0.393844	1.4808	0.299268	1.70956	7.21534e-15
V13	(2Z)-pent-2-enal	0.366717	1.62269					0.117139
V14	2-Butenoic acid, methyl ester, (E)-	-0.447802	0.800401	-0.11899	0.385358	-0.0472743	1.04975	1
V15	1-Pentanol	0.575063	1.09157	-0.104293	1.11666	-0.00139785	0.655094	1
V16	2-Penten-1-ol, (Z)-	-0.147161	0.330277	0.0756371	1.02026	0.390499	1.94209	1
V17	Methyl isovalerate	0.0666213	0.31871	0.254777	0.747371	0.0882941	0.560386	1
V18	3-Hexanone	-0.191326	0.527465	0.0774905	0.533342	-0.143411	1.26642	7.09089e-06
V19	Butanoic acid, ethyl ester	0.346536	1.08022	0.137335	0.849435	-0.062656	0.862175	1
V20	Hexanal	-0.170886	0.790765	-0.106174	0.914298	0.0447603	0.322233	0.000429019
V21	Acetic acid, butyl ester	-0.0239957	1.00906	0.143374	1.22709	-0.113753	0.535723	1
V22	Methyl valerate	-0.0193253	0.521493	-0.108474	0.650974	-0.0359272	0.357171	1
V23	Methyl 2-hydroxybutanoate	0.0514344	0.56194					1
V24	2,3-heptanedione	-0.0627639	0.382232					1
V25	Butanoic acid, 1-methylethyl ester	0.0289697	1.2139	-0.0487732	0.975522	0.0156291	0.198994	1
V26	Butanoic acid, 2-methyl-	0.162166	0.875575	-0.192523	0.934052	-0.247282	1.44804	1
V27	Butanoic acid, 2-methyl-, ethyl ester	-0.0358869	0.770443	0.0396387	0.493824	0.0859361	1.01896	0.356605
V28	2-Hexenal, (E)-	-0.0110007	1.28066	0.0726977	0.497432	0.300749	1.57145	4.93012e-10
V29	2-Hexen-1-ol, (E)-	-0.284323	0.750637	-0.252087	1.06542	0.0167351	0.0841192	1
V30	1-Hexanol	-0.179317	0.8204	-0.385282	1.40773	-0.0769492	0.348878	1
V31	1-Butanol, 3-methyl-, acetate	-0.0793253	0.930811	0.0212264	0.570496	0.00975781	1.00206	1
V32	1-Butanol, 2-methyl-, acetate	-0.243281	0.748842	0.0178839	0.80805	-0.205141	1.43349	1
V33	2-Heptanone	0.0394755	1.03217	-0.0369713	0.703468	-0.0185444	0.405702	0.0151963
V34	Butanethioic acid, S-methyl ester	-0.0717631	0.360995	0.226022	0.651059	0.0266059	0.383006	1
V35	Butanoic acid, propyl ester	0.522317	1.17787	0.296794	1.08924	-0.130837	0.859004	1
V36	Pentanoic acid, ethyl ester	0.0711436	0.753387	0.0812266	0.783971	0.0276093	0.944715	1
V37	Heptanal	0.108114	1.43156	0.175761	1.13356	0.23554	1.38426	1.30453e-07
V38	Acetic acid, pentyl ester	-0.256405	0.942281	0.0127679	1.16157	-0.0756456	0.497243	5.50805e-05
V39	2-Buten-1-ol, 3-methyl-, acetate	-0.308287	0.809885	-0.0405424	0.712908	-0.217127	1.33778	1
V40	Hexanoic acid, methyl ester	-0.0538907	0.542051	0.166671	0.657276	0.0745688	0.697031	1
V41	ethyl 2-methyl-2-butenoate	-0.421484	1.13407					1
V42	5-Hepten-2-one, 6-methyl-	0.230474	1.3127	0.265689	1.19527	0.00648718	0.408772	1.20634e-11
V43	Butanoic acid, butyl ester	-0.102275	1.16676	0.24227	1.47716	0.0810775	1.02902	0.378064
V44	Hexanoic acid, ethyl ester	0.161316	0.734674	0.128798	0.816638	-0.0244193	0.882059	1
V45	Octanal	-0.296661	0.877097	-0.019542	0.667479	0.045132	1.21852	0.020043
V46	Acetic acid, hexyl ester	0.256923	1.17194	0.0433341	1.11716	0.0115328	0.517453	1
V47	2-Hexen-1-ol, acetate, (E)-	-0.13654	0.52922	-0.588752	1.76701	-0.018877	0.328307	0.782956
V48	Butanoic acid, 1-methylbutyl ester	0.0920761	1.15351	-0.0851405	1.09749			1
V49	2-Ethyl-1-hexanol	0.448586	1.23848					1
V50	Hexanoic acid, 1-methylethyl ester	-0.05723	0.835486	-0.0570098	0.939341	0.0219424	0.291029	1
V51	Butanoic acid, 3-methyl-, butyl ester	0.112447	1.0509	0.184703	1.42004	0.106099	1.02467	0.00330978
V52	trans-2-Octenal	0.113003	1.13386			-0.0279211	0.564008	1
V53	Butanoic acid, pentyl ester	0.299842	1.28167	0.133389	1.11768			1.30184e-08
V54	3(2H)-Furanone, 4-methoxy-2,5-dimethyl-	-0.0445245	1.29774	-0.19997	0.608235	-0.0652327	0.768274	1
V55	(Z)-oct-2-enal	-0.22602	0.844113					1
V56	2-Nonanone	0.087737	0.550859	0.0124532	0.828386	0.0308056	0.176486	1
V57	cis-α,α,5-trimethyl-5-vinyltetrahydrofuran-2-methanol	0.373809	1.06749					1
V58	Linalool	-0.0656267	0.48705	0.118067	0.902491	-0.0824067	0.746055	0.0179076
V59	Nonanal	0.162115	1.32747	-0.0859647	0.769641	0.274893	1.3034	0.00134486
V60	2-Ethylhexyl acetate	-0.566033	0.966127					1
V61	Acetic acid, phenylmethyl ester	-0.585706	1.02808	-0.136277	0.612709	-0.0176006	0.586287	0.203796
V62	Butanoic acid, hexyl ester	0.035953	1.26568	-0.0923326	0.872995	0.259204	1.70215	1
V63	Butanoic acid, 2-hexenyl ester, (E)-	0.0819378	0.875461	-0.572286	1.61758	0.240483	1.58252	1
V64	Octanoic acid, ethyl ester	-0.287189	0.768848	0.0922558	0.70261	0.0349341	0.983585	1
V65	Acetic acid, octyl ester	0.0734859	0.827723	0.162287	0.996942	-0.141936	0.597446	1
V66	Bicyclo[3.1.1]hept-2-ene-2-carboxaldehyde, 6,6-dimethyl-	-0.00966615	0.629621	-0.00995568	0.714591			0.00124845
V67	Decenal	0.312862	1.41787					0.490108
V68	Methyl anthranilate	-0.469691	0.929616					1
V69	Butanoic acid, octyl ester	-0.0096159	0.790619	0.130217	1.3175	0.170972	1.39698	0.243005
V70	Decanoic acid, ethyl ester	0.120577	0.765379	0.0885135	0.667168	-0.0344609	0.980917	0.692063
V71	octyl 2-methylbutyrate	-0.143738	0.710839					1
V72	Butanoic acid, 3-methyl-, octyl ester	0.277495	0.910557	0.158493	1.21085	0.106251	1.0472	1
V73	4-(1-Methylvinyl)cyclohex-1-ene-1-methyl acetate	-0.202324	0.616625					1
V74	γ-Decalactone	0.085603	0.98151	-0.160287	1.12412	-0.0320623	0.701243	1
V75	Propanoic acid, 2-methyl-, nonyl ester	-0.115824	0.902399					1
V76	3-ethyloctane	0.164897	1.21086					1
V77	2,6-Di-tert-butyl-4-methylphenol	-0.0353154	0.647531					1
V78	1,6,10-Dodecatrien-3-ol, 3,7,11-trimethyl-, (E)-	0.259976	1.09481	-0.0481703	0.538003			1
V79	Hexanoic acid, octyl ester	0.229841	0.754016	0.0359361	0.901823	0.0624165	0.99312	0.32461
V80	Butanoic acid, decyl ester	0.203673	1.01367	0.036551	1.06849	0.151013	1.26952	0.000479897
V81	gamma.-Dodecalactone	0.434522	1.54002	0.150373	1.2074	-0.0696098	0.842437	3.03965e-10
V82	Butanal, 3-methyl-			-0.00338233	0.570182	-0.111501	0.452126	1
V83	1-Butanol, 3-methyl-			-0.0449708	0.893962	0.00956951	0.306493	1
V84	2-Pentanol, 4-methyl-			0.246009	1.41144			1
V85	Propanoic acid, 2-methyl-, ethyl ester			0.123842	0.706598	0.0960934	1.02	1
V86	Butyric Acid			-0.0215247	0.637162	0.143489	1.14047	1
V87	Isobutyl acetate			-0.0731633	0.816966			1
V88	Butanoic acid, 2-methyl-, methyl ester			-0.181885	0.899416			1
V89	2-Butenoic acid, ethyl ester, (E)-			-0.018504	0.635818	0.0829516	1.0173	1
V90	2-Heptanol			0.00795387	1.10966	0.00928246	0.750112	1
V91	Methyl 2-(methylthio)acetate			-0.171334	0.778182	-0.179411	1.26263	1
V92	Butanoic acid, 1-methylpropyl ester			0.0525254	0.668305	0.00258239	0.341733	1
V93	Butanoic acid, 2-methylpropyl ester			0.278039	1.24401	-0.160543	0.658015	0.896479
V94	Benzaldehyde			0.21547	0.918703	0.40674	1.9563	1
V95	1-Octen-3-ol			0.00587379	1.13101	0.103088	0.768306	0.0156447
V96	3-Octanone			-0.0563147	1.02978	0.0505247	0.604462	1
V97	3-Hexen-1-ol, acetate, (Z)-			0.0563501	0.451861	0.195437	1.08148	1
V98	Benzeneacetaldehyde			-0.161935	0.593462			1
V99	Butanoic acid, 3-methylbutyl ester			0.195643	1.31114	0.0392163	0.828343	0.507209
V100	Butanoic acid, 2-methylbutyl ester			0.284846	1.05638			0.0124994
V101	1-Octanol			-0.00273718	0.938757	0.168009	0.952828	1
V102	5-Octen-1-ol, (Z)-			-0.00315715	0.744361			1
V103	Hexanoic acid, propyl ester			0.131905	0.925688	-0.0388996	0.970262	1
V104	Octanoic acid, methyl ester			0.0221671	0.615216	-0.0256852	0.232577	1
V105	2-Nonenal, (E)-			-0.113337	1.11265			1
V106	Benzoic acid, ethyl ester			-0.0546501	0.557267	0.0688548	1.03465	1
V107	Hexanoic acid, butyl ester			0.127245	1.26018	0.200208	1.47784	1
V108	Isopentyl hexanoate			-0.033167	0.899746	0.156153	1.01399	0.287036
V109	Hexanoic acid, 2-methylbutyl ester			-0.0352677	0.845857			1
V110	Isobornyl acetate			0.103869	1.06573			1
V111	Butanoic acid, phenylmethyl ester			0.087044	0.970227	-0.0247307	1.0461	0.00391129
V112	Acetic acid, decyl ester			0.0862251	0.939943	-0.0895785	0.434955	1
V113	Dodecanoic acid, ethyl ester			0.0882614	0.640504	-0.0783033	0.765148	1
