# Supplementary material for: Strawberry sweetness and consumer preference are enhanced by specific volatile compounds
Source: Hortic Res. 2021 Apr 1;8:66. doi: 10.1038/s41438-021-00502-5 (PMC8012349; doi:10.1038/s41438-021-00502-5)
Supplement: Supplementary file 6 — Table S6 [file 41438_2021_502_MOESM6_ESM.xlsx]

## Sheet: Sheet1
Name	Origin	Session	Date
Proprietary1	Proprietary	2011	2011-01-24
Camarosa	UC	2011	2011-01-24
Festival	UF	2011	2011-01-24
Mara des Bois	Europe	2011	2011-01-24
Radiance	UF	2011	2011-01-24
Proprietary2	Proprietary	2011	2011-01-31
Camarosa	UC	2011	2011-01-31
Sweet Charlie	UF	2011	2011-01-31
Treasure	Proprietary	2011	2011-01-31
Winter Dawn	UF	2011	2011-01-31
Camino Real	UC	2011	2011-02-07
Festival	UF	2011	2011-02-07
Proprietary3	Proprietary	2011	2011-02-07
Festival	UF	2011	2011-02-14
Radiance	UF	2011	2011-02-14
Proprietary4	Proprietary	2011	2011-02-14
Winterstar	UF	2011	2011-02-14
Elyana	UF	2011	2011-02-21
FL_05-85	UF	2011	2011-02-21
Festival	UF	2011	2011-02-21
Proprietary8	Proprietary	2011	2011-02-21
San Andreas	UC	2011	2011-02-21
Albion	UC	2011	2011-02-28
Charlotte	Europe	2011	2011-02-28
Festival	UF	2011	2011-02-28
Mara des Bois	Europe	2011	2011-02-28
Monterey	UC	2011	2011-02-28
Albion	UC	2012	2012-01-16
Festival	UF	2012	2012-01-16
Mojave	UC	2012	2012-01-16
Proprietary3	Proprietary	2012	2012-01-16
Chandler	UC	2012	2012-02-06
Festival	UF	2012	2012-02-06
Sensation® 'Florida127'	UF	2012	2012-02-06
Treasure	Proprietary	2012	2012-02-06
Winter Dawn	UF	2012	2012-02-06
Proprietary5	Proprietary	2012	2012-02-13
Albion	UC	2012	2012-02-13
Festival	UF	2012	2012-02-13
Rubygem	Europe	2012	2012-02-13
Camino Real	UC	2012	2012-02-20
Darselect	Europe	2012	2012-02-20
Festival	UF	2012	2012-02-20
Proprietary6	Proprietary	2012	2012-02-20
Benicia	UC	2012	2012-02-27
FL_06-38	UF	2012	2012-02-27
Festival	UF	2012	2012-02-27
Portola	UC	2012	2012-02-27
Ventana	UC	2012	2012-02-27
Proprietary7	Proprietary	2012	2012-03-12
Evie 2	Europe	2012	2012-03-12
Festival	UF	2012	2012-03-12
Galleta	NC	2012	2012-03-12
Proprietary6	Proprietary	2012	2012-03-12
Albion	NC	2013	2013-01-15
Festival	UF	2013	2013-01-15
Sensation® 'Florida127'	UF	2013	2013-01-15
Proprietary3	Proprietary	2013	2013-01-15
Proprietary4	Proprietary	2013	2013-01-15
Albion	UC	2013	2013-01-29
Camarosa	UC	2013	2013-01-29
Festival	UF	2013	2013-01-29
Radiance	UF	2013	2013-01-29
San Andreas	UC	2013	2013-01-29
Albion	UC	2013	2013-02-05
FL_06-38	UF	2013	2013-02-05
Festival	UF	2013	2013-02-05
Winterstar	UF	2013	2013-02-05
Albion	UC	2013	2013-02-12
Benicia	UC	2013	2013-02-12
Festival	UF	2013	2013-02-12
Sensation® 'Florida127'	UF	2013	2013-02-12
Treasure	Proprietary	2013	2013-02-12
Albion	UC	2013	2013-02-26
Camarosa	UC	2013	2013-02-26
FL_09-46	UF	2013	2013-02-26
Festival	UF	2013	2013-02-26
San Andreas	UC	2013	2013-02-26
Albion	UC	2013	2013-03-12
Benicia	UC	2013	2013-03-12
Festival	UF	2013	2013-03-12
Radiance	UF	2013	2013-03-12
FL_07-193	UF	2014	2014-01-14
FL_09-46	UF	2014	2014-01-14
FL_10-24	UF	2014	2014-01-14
Portola	UC	2014	2014-01-14
Radiance	UF	2014	2014-01-14
FL12.115-10	UF	2014	2014-01-28
FL_07-193	UF	2014	2014-01-28
FL_10-24	UF	2014	2014-01-28
Sensation® 'Florida127'	UF	2014	2014-01-28
Treasure	Proprietary	2014	2014-01-28
FL11.28-34	UF	2014	2014-02-04
FL_09-46	UF	2014	2014-02-04
Radiance	UF	2014	2014-02-04
FL11.28-34	UF	2014	2014-02-11
FL12.74-39	UF	2014	2014-02-11
Festival	UF	2014	2014-02-11
Sensation® 'Florida127'	UF	2014	2014-02-11
Portola	UC	2014	2014-02-11
FL11.139-10	UF	2014	2014-02-25
FL12.22-10	UF	2014	2014-02-25
Elyana	UF	2014	2014-02-25
FL_10-24	UF	2014	2014-02-25
FL12.22-10	UF	2014	2014-03-11
Benicia	UC	2014	2014-03-11
Sensation® 'Florida127'	UF	2014	2014-03-11
Monterey	UC	2014	2014-03-11
Ventana	UC	2014	2014-03-11
FL12.115-10	UF	2015	2015-01-27
FL12.74-39	UF	2015	2015-01-27
FL_10-47	UF	2015	2015-01-27
Festival	UF	2015	2015-01-27
Sensation® 'Florida127'	UF	2015	2015-01-27
FL11.98-41	UF	2015	2015-02-10
FL12.74-39	UF	2015	2015-02-10
Sensation® 'Florida127'	UF	2015	2015-02-10
Sweet Charlie	UF	2015	2015-02-10
Winterstar	UF	2015	2015-02-10
FL_10-47	UF	2015	2015-02-24
FL_10-89	UF	2015	2015-02-24
Portola	UC	2015	2015-02-24
Radiance	UF	2015	2015-02-24
Sweet Charlie	UF	2015	2015-02-24
FL11.98-41	UF	2015	2015-03-10
Elyana	UF	2015	2015-03-10
FL_10-47	UF	2015	2015-03-10
FL_10-89	UF	2015	2015-03-10
Portola	UC	2015	2015-03-10
FL11.98-41	UF	2015	2015-03-24
FL12.74-39	UF	2015	2015-03-24
FL_10-47	UF	2015	2015-03-24
FL_10-89	UF	2015	2015-03-24
Radiance	UF	2015	2015-03-24
Beauty	UF	2016	2016-02-22
Sensation® 'Florida127'	UF	2016	2016-02-22
Radiance	UF	2016	2016-02-22
Beauty	UF	2016	2016-03-07
Sensation® 'Florida127'	UF	2016	2016-03-07
Radiance	UF	2016	2016-03-07
Beauty	UF	2017	2017-02-07
Brilliance	UF	2017	2017-02-07
Sensation® 'Florida127'	UF	2017	2017-02-07
Radiance	UF	2017	2017-02-07
Beauty	UF	2017	2017-02-14
Brilliance	UF	2017	2017-02-14
Sensation® 'Florida127'	UF	2017	2017-02-14
Radiance	UF	2017	2017-02-14
