# Supplementary material for: Strawberry sweetness and consumer preference are enhanced by specific volatile compounds
Source: Hortic Res. 2021 Apr 1;8:66. doi: 10.1038/s41438-021-00502-5 (PMC8012349; doi:10.1038/s41438-021-00502-5)
Supplement: Supplementary file 7 — Table S7 [file 41438_2021_502_MOESM7_ESM.csv]

IStraw35_probeset_id.x	Camarosa	Festival	MaradesBois	Radiance	SweetCharlie	Treasure	WinterDawn	Winterstar	Elyana	Monterey	Sensation� 'Florida127'	Benicia	FL_06-38	Portola	FL_09-46	FL_10-24	FL12.115-10	FL11.28-34	FL12.74-39	FL11.139-10	FL12.22-10	FL_10-47	FL11.98-41	FL_10-89	FloridaBeauty	FloridaBrilliance
AX-166502468	0	0	0	0	0	0	0	0	0	0	0	0	0	0	0	0	0	0	0	0	0	0	0	0	0	0
AX-166502469	2	2	0	1	1	2	2	2	2	2	2	2	1	NA	2	2	1	2	0	2	1	2	2	2	2	2
AX-166502470	1	1	1	1	2	1	0	1	1	1	2	1	0	1	1	1	1	0	1	2	0	1	2	2	1	1
AX-166502471	0	0	1	0	0	0	0	0	0	0	0	0	0	0	0	0	1	0	0	0	0	0	0	0	0	0
AX-166502472	0	0	1	0	0	0	0	0	0	0	0	0	0	0	0	0	0	0	0	0	0	0	0	0	NA	0
AX-166502473	1	1	2	2	2	1	2	1	2	1	1	2	2	2	NA	1	NA	2	2	2	2	2	2	0	1	1
AX-166502474	1	1	1	1	2	1	0	1	1	1	2	1	0	1	1	1	1	0	1	2	0	1	2	2	1	1
AX-166502475	0	0	0	0	0	0	0	0	0	0	0	0	0	1	0	0	0	0	0	0	0	0	0	0	0	0
AX-166502476	2	2	2	2	1	2	2	2	1	2	1	2	2	2	2	2	2	2	2	1	2	1	0	2	2	2
AX-166502477	0	0	0	0	1	0	0	0	1	0	1	0	0	0	0	0	0	0	0	1	0	1	2	0	0	0
AX-166502478	2	2	1	2	2	2	2	2	2	2	2	2	2	2	2	2	2	2	2	2	2	2	2	2	2	2
AX-166502479	2	2	2	2	1	2	2	2	1	2	1	2	2	2	2	2	2	2	2	1	2	1	1	2	2	2
AX-89778363	0	0	0	0	0	0	0	0	0	0	0	0	0	0	0	0	0	0	0	0	0	0	0	0	0	0
AX-166502480	2	2	2	1	2	2	1	2	2	1	2	2	2	1	2	2	2	2	2	2	2	2	2	2	1	2
AX-123367713	0	1	2	0	1	0	0	1	1	1	1	0	0	1	1	0	1	NA	0	NA	0	0	2	0	1	0
AX-166502481	2	0	2	2	1	2	2	1	1	1	1	2	2	1	1	2	2	1	2	0	2	1	NA	1	1	2
AX-166502482	2	2	1	2	2	2	2	2	2	2	2	2	2	2	2	2	2	2	2	2	2	2	2	2	2	2
AX-166502483	2	1	1	1	1	2	2	1	1	2	0	2	2	2	2	2	1	1	1	1	1	1	1	2	2	1
AX-166502484	2	2	1	1	0	2	2	2	1	2	1	1	2	1	2	2	2	2	1	0	2	1	0	2	2	2
AX-166502485	1	2	2	2	2	2	2	2	2	2	2	2	1	2	2	2	2	1	2	2	2	2	2	2	2	2
AX-166502486	1	1	1	1	2	1	0	1	1	1	2	1	0	1	1	1	1	0	1	2	0	1	2	2	NA	1
AX-123367714	2	1	2	2	1	2	2	2	1	2	1	2	1	2	2	1	1	2	1	2	1	2	1	2	2	1
AX-166502487	0	1	2	0	1	0	0	0	1	0	0	0	0	1	0	0	1	0	0	1	0	0	2	0	1	0
AX-166502488	1	1	0	0	0	1	0	1	0	1	1	0	0	0	1	1	1	0	0	0	0	0	0	2	1	1
AX-123367715	2	1	0	2	1	2	2	1	1	1	1	2	2	1	1	2	1	2	2	1	2	2	0	2	1	2
AX-166502489	0	1	1	2	1	0	1	1	1	1	2	0	0	1	0	0	1	1	1	1	1	1	1	0	1	1
AX-166502490	1	1	0	0	0	1	0	1	0	1	1	0	0	0	1	1	1	0	0	0	0	0	0	2	1	1
AX-123367716	0	1	2	0	2	0	1	1	2	1	1	1	0	2	1	0	1	NA	0	1	0	NA	2	0	2	1
AX-123367717	0	1	2	0	1	0	0	0	1	0	0	0	0	1	0	0	1	0	0	1	0	0	2	0	1	0
AX-166502491	2	1	2	2	1	2	2	2	1	2	1	2	1	2	2	1	1	2	1	2	1	2	1	2	2	1
AX-166502492	1	1	1	1	2	1	0	1	1	1	2	1	0	1	1	1	1	0	1	2	0	1	2	2	1	1
AX-166502493	2	2	2	1	2	1	1	2	2	2	2	2	2	2	2	2	2	2	2	2	2	2	2	2	2	2
AX-166502494	1	1	0	1	0	1	2	1	1	1	0	1	2	1	1	1	0	2	1	0	2	1	0	0	1	1
AX-166502495	2	2	1	2	2	2	2	2	2	2	2	2	2	2	2	2	1	2	2	2	2	2	2	2	2	2
AX-123367720	2	1	2	2	1	2	2	1	1	1	0	2	2	1	1	1	1	2	1	2	1	2	0	2	1	1
AX-166502496	0	0	1	0	0	0	0	0	0	0	0	0	0	0	0	0	1	0	0	0	0	0	0	0	0	0
AX-166502497	1	0	NA	NA	0	0	1	1	1	1	0	1	0	1	1	1	2	1	NA	0	1	0	0	0	1	1
AX-166502498	2	2	1	1	0	2	2	2	1	2	1	1	2	1	2	2	2	2	1	0	2	1	0	2	2	2
AX-166502499	1	1	2	2	2	1	2	1	2	1	1	2	2	2	1	1	1	2	2	2	2	2	2	0	1	1
AX-166502500	1	1	1	2	2	1	1	2	2	1	2	0	1	1	2	1	1	1	1	2	1	1	1	1	2	2
AX-123367722	2	1	0	2	1	2	2	1	1	1	0	2	2	0	1	1	0	2	1	2	1	2	0	2	1	1
AX-166502501	1	1	1	1	2	1	0	1	1	1	2	1	0	1	1	1	1	0	1	2	0	1	2	2	1	1
AX-166502502	1	1	2	2	2	1	2	1	2	1	1	2	2	2	1	1	1	2	2	2	2	2	2	0	1	1
AX-166502503	1	1	2	2	2	1	2	1	2	1	1	2	2	2	1	1	1	2	2	2	2	2	2	1	1	1
AX-166502504	1	1	0	0	0	1	0	1	0	1	1	0	0	0	1	1	1	0	0	0	0	0	0	2	1	1
AX-166502505	0	0	1	0	0	0	0	0	0	0	0	0	0	0	0	0	0	0	0	0	0	0	0	0	0	0
AX-166502506	NA	2	1	1	2	2	1	2	2	2	2	2	0	2	2	2	1	1	1	2	1	2	2	2	2	2
AX-166502507	1	1	1	1	2	1	0	1	1	1	2	1	0	1	1	1	1	0	1	2	0	1	2	2	1	1
AX-166502508	1	1	1	1	2	1	0	1	1	1	2	1	0	1	1	1	1	NA	1	2	0	1	2	2	1	1
AX-166502509	0	0	1	0	0	0	0	0	0	0	0	0	0	0	0	0	1	0	0	0	0	0	0	0	0	0
AX-166502510	2	2	1	2	2	2	2	2	2	2	2	2	NA	2	2	2	1	2	2	2	2	2	2	2	2	2
AX-166502511	0	0	1	0	0	0	0	0	0	0	0	0	0	0	0	0	0	0	0	0	0	0	0	0	0	0
AX-166502512	1	1	1	1	2	1	0	1	1	1	2	1	0	1	1	1	1	0	1	2	0	1	2	2	1	1
AX-166502513	2	2	2	2	1	2	2	2	2	1	2	2	1	1	2	2	2	2	2	2	2	2	2	2	2	2
AX-123367724	2	1	0	2	1	2	2	1	1	1	0	2	2	1	1	1	0	2	1	2	1	2	0	2	1	1
AX-166502514	2	NA	2	2	1	2	2	2	1	2	1	2	2	2	2	2	2	2	2	1	2	1	0	2	2	2
AX-166502515	2	NA	2	2	1	2	2	2	2	2	2	2	0	2	2	2	2	1	2	NA	2	NA	2	1	2	2
AX-166502516	0	0	2	0	1	0	0	0	0	0	0	0	0	0	0	0	1	0	2	0	1	0	0	0	0	0
AX-123367725	0	0	0	0	0	0	0	0	0	0	0	0	0	0	0	0	0	0	1	0	0	0	0	0	0	0
AX-166502517	0	0	0	0	0	0	0	0	0	0	0	0	0	0	0	0	0	0	0	0	0	0	0	0	0	0
AX-166502518	0	1	2	0	2	1	1	0	1	2	0	1	2	2	1	1	1	1	2	1	2	1	1	0	0	1
AX-166502519	0	0	0	0	1	0	0	0	1	0	NA	0	0	0	1	1	0	0	0	1	0	1	1	0	0	0
AX-166502520	2	2	1	2	2	2	2	2	2	2	2	2	2	2	2	2	1	2	2	2	2	2	2	2	2	2
AX-123356907	2	1	0	2	1	2	2	1	1	1	0	2	2	1	1	2	0	2	2	2	1	2	0	2	1	2
AX-166502521	2	2	1	1	1	2	2	2	2	2	2	1	2	1	2	2	2	2	1	1	2	2	2	2	2	2
AX-166502522	1	1	2	2	2	1	2	1	2	1	1	2	2	2	1	1	1	2	2	2	2	2	2	NA	1	1
AX-166502523	2	2	1	2	1	2	2	2	2	2	2	2	2	2	2	2	2	2	1	2	1	2	2	2	2	2
AX-166502524	1	1	1	1	0	1	2	1	1	1	0	1	2	1	1	1	1	2	1	0	2	1	0	0	1	1
AX-166502525	1	1	1	1	2	1	0	1	1	1	2	1	0	1	1	1	1	0	1	2	0	1	2	2	1	1
AX-166502526	1	1	1	1	2	1	0	1	1	1	2	1	0	1	1	1	1	0	1	2	0	1	2	2	1	1
AX-166502527	0	0	1	0	1	0	0	0	0	0	0	0	1	1	0	0	0	0	1	0	1	0	0	0	0	0
AX-166502528	2	1	0	2	2	2	2	2	2	2	1	2	2	2	2	2	0	2	2	2	2	2	1	2	2	2
AX-166502529	2	1	0	2	0	1	0	2	0	0	2	0	0	0	1	1	1	2	0	1	0	1	0	2	0	0
AX-89778515	0	0	1	0	0	0	0	0	0	0	0	0	1	0	0	0	0	0	1	0	1	0	0	0	0	0
AX-166502530	0	1	2	0	2	1	1	0	1	2	0	1	2	2	1	1	1	1	2	1	2	1	0	0	0	1
AX-166502531	2	2	2	2	1	2	2	2	2	2	2	2	2	2	2	2	2	2	2	2	2	2	2	2	2	2
AX-166502532	0	1	2	0	1	0	0	0	1	0	1	0	0	1	0	0	2	0	0	0	1	0	2	0	1	0
AX-166502533	2	2	1	2	2	2	2	2	2	2	2	2	2	2	2	2	2	2	2	2	2	2	2	2	2	2
AX-166502534	1	1	1	1	2	1	0	1	1	1	2	1	0	1	1	1	1	0	1	2	0	1	2	2	1	1
AX-166502535	2	1	2	2	2	2	2	2	2	2	2	2	2	2	2	2	2	1	1	1	2	NA	2	1	2	2
AX-166502536	0	0	1	0	0	0	0	0	0	0	0	0	0	0	0	0	1	0	0	0	0	0	0	0	0	0
AX-166502537	2	1	2	2	1	2	2	1	1	1	0	2	2	1	1	2	1	2	2	2	1	2	0	2	1	2
AX-166502538	0	0	1	0	0	0	0	0	0	0	0	0	0	0	0	0	0	0	0	0	0	0	0	0	0	0
AX-166502539	NA	1	2	0	2	1	1	0	1	2	0	1	2	2	1	1	1	1	2	1	2	1	0	0	0	1
AX-166502540	1	1	1	1	2	1	0	1	1	1	2	1	0	1	1	1	1	0	1	2	0	1	2	2	1	1
AX-166502541	2	2	2	2	1	2	2	2	1	2	2	2	1	2	2	1	1	2	1	2	1	2	2	2	2	1
AX-89778546	0	0	1	0	0	0	0	0	0	0	0	1	0	1	0	0	0	0	1	0	0	0	0	0	0	0
AX-166502542	1	2	0	2	2	2	2	2	2	2	2	2	2	2	1	2	1	2	2	2	2	2	2	2	2	2
AX-166502543	2	2	2	2	1	2	2	1	1	2	1	2	2	2	1	2	2	2	2	1	2	2	0	2	2	2
AX-166502544	0	0	0	0	0	NA	0	0	0	0	0	0	0	0	0	0	0	0	0	0	0	0	0	0	0	0
AX-166502545	1	0	1	0	0	0	0	0	0	0	0	0	2	0	0	0	0	0	1	0	0	1	0	0	0	0
AX-123356912	2	1	2	2	1	2	2	2	1	2	2	2	1	2	2	1	1	2	1	2	1	2	1	2	2	1
AX-166502546	1	1	1	1	2	1	0	1	2	1	2	1	0	1	1	1	1	0	1	2	0	1	1	1	1	1
AX-166502547	1	0	1	0	0	0	0	0	0	0	0	0	0	0	1	0	1	0	0	0	0	0	0	0	0	0
AX-166502548	2	2	1	2	2	2	2	2	2	2	2	2	2	2	2	2	2	2	2	2	2	2	2	2	2	2
AX-166502549	0	0	1	0	0	0	0	0	0	0	0	0	0	0	0	0	0	0	0	0	0	0	0	0	0	0
AX-166502550	2	1	1	2	NA	1	1	2	2	1	2	2	1	1	2	1	2	1	1	1	1	1	2	2	2	2
AX-166502551	0	0	1	0	0	1	0	0	0	0	0	0	0	0	0	0	0	0	0	0	0	0	0	0	0	0
AX-166502552	2	1	1	2	1	1	1	2	2	1	2	2	1	1	2	1	2	1	1	1	1	1	2	2	2	2
AX-166502553	2	1	2	0	0	1	1	0	0	2	0	2	2	2	0	0	1	1	1	1	0	1	1	0	1	0
AX-123356914	2	2	1	2	1	2	2	2	0	2	1	1	2	1	2	2	2	2	1	1	2	1	1	2	2	2
AX-123356916	0	1	0	1	1	1	0	1	1	1	2	0	0	0	1	1	1	1	0	NA	1	1	1	1	0	1
AX-166502554	2	1	2	1	1	1	2	1	1	2	0	2	2	2	1	1	1	1	2	NA	1	1	1	1	2	1
AX-89778597	0	NA	NA	0	0	0	0	0	0	0	0	0	0	0	1	0	0	0	0	0	0	0	1	0	0	0
AX-166502555	2	1	1	1	1	1	2	1	1	2	0	2	2	2	1	1	1	1	2	1	1	1	1	1	1	1
AX-166502556	0	0	1	0	0	0	0	0	0	1	0	0	0	0	0	0	0	0	0	0	0	0	0	0	0	0
AX-166502557	2	1	2	1	1	2	2	1	1	2	0	2	2	2	1	1	1	1	2	1	1	1	1	1	2	1
AX-123356920	2	1	1	2	1	1	1	2	2	1	2	2	1	NA	2	1	2	1	1	1	1	1	2	2	2	2
AX-166502558	1	1	2	1	1	1	2	1	2	1	1	2	2	2	1	1	1	2	2	1	2	2	2	1	1	1
AX-166502559	2	2	2	2	1	2	2	2	0	2	1	2	2	2	2	2	2	2	2	1	2	1	1	2	2	2
AX-166502560	1	1	1	1	0	1	2	1	0	1	0	1	2	1	1	1	1	2	1	0	2	1	1	1	1	1
AX-166502561	1	1	1	1	0	1	2	1	0	1	0	1	2	1	1	1	1	2	1	0	2	1	1	1	1	1
AX-166502562	0	2	1	2	2	2	1	2	2	2	2	1	0	2	2	2	1	2	1	1	2	1	2	2	2	2
AX-166502563	2	2	1	2	2	2	2	2	2	2	2	2	2	2	2	2	2	2	2	2	2	2	2	2	2	2
AX-166502564	1	1	0	2	1	2	2	1	1	1	1	2	2	1	0	2	1	2	2	1	2	2	0	2	1	2
AX-123356921	1	1	0	0	1	0	0	1	1	1	1	0	0	1	2	0	0	0	0	1	0	0	1	0	1	0
AX-123356923	0	0	1	0	0	0	0	0	0	0	0	0	0	0	0	0	0	0	0	0	1	0	0	0	0	0
AX-166502565	0	0	1	0	1	0	1	0	1	0	1	0	0	2	0	0	1	0	0	0	0	0	1	0	0	0
AX-89778641	1	1	0	0	1	1	0	1	0	1	0	NA	0	0	1	1	0	1	0	0	0	1	1	1	1	NA
AX-166502566	0	0	0	0	0	0	0	0	0	0	0	0	0	0	0	0	0	0	0	0	0	0	0	0	0	0
AX-166502567	2	2	1	2	2	2	2	2	2	2	2	1	2	2	2	2	2	2	2	2	2	2	2	2	2	2
AX-89778644	2	2	1	2	1	2	1	2	1	2	1	2	2	0	2	2	1	2	2	2	2	2	1	2	2	2
AX-89778647	0	0	1	2	0	0	0	0	0	0	0	0	1	0	0	0	1	0	2	1	2	0	0	0	0	0
AX-166502568	2	2	2	2	2	2	2	2	2	2	2	2	2	2	2	2	2	2	2	2	1	2	2	2	2	2
AX-166502569	0	0	1	0	0	0	0	0	0	0	0	0	0	0	0	0	0	0	0	0	0	0	0	0	0	0
AX-123356924	1	1	1	2	1	1	2	1	1	1	0	1	1	2	1	2	1	1	1	2	2	1	1	0	2	0
AX-166502570	0	0	0	0	0	0	0	0	0	0	0	0	0	0	0	0	0	0	0	0	0	0	0	0	0	0
AX-166502571	0	0	0	0	0	0	0	0	0	0	0	0	0	0	0	0	0	0	0	0	0	0	0	0	0	0
AX-89778670	1	2	0	0	1	1	0	1	0	1	0	1	0	0	2	1	0	1	0	0	0	2	1	1	1	1
AX-166502572	2	2	2	2	2	2	2	2	1	2	1	1	2	2	2	2	2	NA	2	2	2	2	1	2	2	2
AX-166502573	2	2	2	2	2	2	2	2	2	2	2	2	2	2	2	2	2	2	2	2	2	2	2	2	2	2
AX-166502574	2	2	2	2	2	2	2	2	2	2	2	2	NA	2	2	2	2	2	2	2	2	2	2	2	2	2
AX-166502575	0	0	0	0	0	0	0	0	0	0	0	0	0	0	0	0	0	0	0	0	0	0	0	0	0	0
AX-123375065	0	1	NA	0	1	0	0	NA	0	0	0	NA	0	0	0	0	0	0	NA	1	1	1	NA	1	0	1
AX-166502576	2	1	0	0	0	2	0	2	0	2	2	0	2	0	2	2	0	2	0	1	2	1	0	1	0	0
AX-166502577	1	0	2	2	1	1	2	1	2	1	2	0	2	2	0	1	2	1	2	2	2	0	1	1	1	1
AX-89778703	0	2	0	0	0	0	0	0	0	0	2	0	1	0	2	2	0	2	0	2	0	2	0	2	0	0
AX-166502578	1	2	1	0	2	1	1	1	1	1	1	2	0	2	2	1	1	1	0	0	0	2	2	1	1	1
AX-166502579	2	2	1	2	1	2	1	2	1	2	1	2	2	0	2	2	1	2	2	2	2	2	1	2	2	2
AX-89778707	1	0	2	2	1	1	2	1	2	1	2	0	2	2	0	1	2	1	2	2	2	0	1	1	1	1
AX-166502580	0	0	1	0	1	0	1	0	1	0	1	0	0	1	0	0	1	0	0	0	0	0	1	0	0	0
AX-166502581	2	1	1	0	1	1	0	1	1	1	2	2	1	2	1	0	1	1	1	NA	1	1	1	2	1	2
AX-123356927	0	0	0	0	0	0	0	0	0	0	1	0	0	0	0	0	0	0	0	0	0	NA	0	0	0	0
AX-166502582	1	2	1	0	2	1	1	1	1	1	1	2	0	2	2	1	1	1	0	1	0	2	2	1	1	1
AX-123356928	2	1	0	1	1	1	1	1	1	2	1	NA	1	NA	2	1	1	2	0	1	1	1	1	1	1	0
AX-123356929	2	1	1	2	NA	2	1	2	1	2	2	1	1	2	2	1	2	2	1	1	1	1	1	2	2	1
AX-166502583	1	1	1	1	2	1	0	1	2	1	2	1	1	1	1	1	1	0	1	2	0	1	1	1	1	1
AX-166502584	1	2	1	1	1	2	2	2	1	2	1	2	1	1	2	1	2	2	2	1	2	2	2	2	1	2
AX-166502585	0	0	0	0	0	0	0	0	0	0	0	0	0	0	0	0	0	0	0	0	0	0	0	0	0	0
AX-166502586	0	0	2	0	1	0	0	1	0	0	0	0	0	0	1	0	1	0	0	1	0	0	1	0	0	0
AX-166502587	2	2	2	1	1	2	2	2	2	1	2	2	2	2	2	1	2	2	2	1	2	2	2	2	2	2
AX-123356930	2	1	1	2	0	1	2	2	1	1	1	2	1	0	2	1	1	2	1	1	1	2	1	2	NA	1
AX-166502588	2	2	2	2	2	2	2	2	2	2	2	2	2	2	2	2	2	2	2	2	2	2	2	2	2	2
AX-123356932	2	2	2	1	1	2	2	2	2	1	2	2	1	2	2	1	2	2	2	1	2	2	2	2	2	2
AX-89778756	0	0	2	0	1	0	0	1	0	0	1	0	0	0	2	1	1	0	0	NA	0	0	1	0	0	0
AX-166502589	2	2	2	2	2	2	2	2	2	2	2	2	2	2	2	2	2	2	2	2	2	2	2	2	2	2
AX-166502590	1	1	1	1	0	1	2	1	0	1	0	1	0	1	1	1	1	2	1	0	2	1	1	1	1	1
AX-166502591	1	1	1	1	2	1	0	1	2	1	2	1	2	1	1	1	1	0	1	2	0	1	1	1	1	1
AX-89778765	0	0	1	1	1	0	0	0	1	0	0	0	0	1	0	0	1	0	1	0	1	0	0	0	0	0
AX-166502592	1	1	1	1	1	2	2	2	1	2	2	2	1	2	2	2	1	2	0	2	0	1	1	2	2	2
AX-166502593	0	1	1	2	NA	0	1	0	0	1	0	1	0	0	NA	1	1	2	1	1	2	1	NA	1	0	0
AX-166502594	2	2	2	1	1	2	2	2	2	1	2	2	2	2	2	1	2	2	2	1	2	2	2	2	2	2
AX-123356935	1	1	0	0	1	0	0	0	1	0	0	0	1	0	0	0	0	0	1	0	1	1	1	0	0	0
AX-89778777	2	2	2	2	2	2	2	2	2	2	2	2	2	2	2	2	2	2	2	2	2	2	2	2	2	2
AX-166502595	2	2	2	NA	1	2	2	2	2	1	2	2	2	2	2	1	2	2	2	1	2	2	2	2	2	2
AX-166502596	0	0	1	0	0	0	0	0	0	0	0	0	0	0	0	0	0	0	0	0	0	0	0	0	0	0
AX-123434353	2	0	2	1	1	2	1	1	2	2	0	2	NA	2	0	0	1	0	2	0	1	NA	1	NA	2	1
AX-166502597	2	2	1	2	2	2	2	2	2	2	2	2	2	2	2	2	2	2	2	2	2	2	2	2	2	2
AX-166502598	0	0	1	0	1	0	0	1	0	0	0	0	0	0	1	0	0	0	0	1	0	0	1	0	0	0
AX-166502599	2	2	2	2	2	2	2	2	2	2	2	2	2	2	2	2	2	2	2	2	2	2	2	2	2	2
AX-166502600	2	2	1	2	1	2	2	1	2	2	2	2	2	2	0	2	2	2	2	1	2	2	1	2	2	2
AX-89778793	0	0	1	0	0	0	0	0	0	0	0	0	0	0	0	0	1	0	0	0	0	0	0	0	0	0
AX-166502601	2	1	2	2	1	NA	2	1	0	1	1	1	1	0	2	1	1	1	0	2	1	1	1	0	2	0
AX-166502602	2	1	2	1	2	2	2	1	2	2	1	2	2	2	1	1	1	1	2	1	2	2	1	2	1	2
AX-166502603	0	0	1	0	0	0	0	0	1	0	0	0	0	0	0	0	0	0	0	0	0	0	0	0	0	0
AX-166502604	0	0	0	0	0	0	0	0	0	0	0	0	0	0	0	0	0	0	0	0	0	0	0	0	0	0
AX-166502605	2	2	1	2	2	2	2	2	2	2	2	2	2	2	2	2	1	2	2	2	2	2	2	2	2	2
AX-166502606	2	1	2	1	2	2	2	NA	2	2	1	2	2	2	1	1	1	1	2	1	2	2	1	2	1	2
AX-123356936	2	2	1	2	2	2	2	2	1	2	2	2	2	2	2	2	2	2	2	2	2	2	2	2	2	2
AX-166502607	2	2	2	1	1	2	2	2	2	1	2	2	2	2	2	2	1	2	2	2	2	2	2	2	2	2
AX-166502608	2	2	1	2	2	2	2	2	2	2	2	2	2	2	2	2	1	2	2	2	2	2	2	2	2	2
AX-166502609	0	0	1	0	0	0	0	0	0	0	0	0	0	0	0	0	1	0	0	0	0	0	0	0	0	0
AX-166502610	1	2	0	1	0	0	0	1	0	0	0	0	0	0	0	1	0	1	1	1	0	2	0	0	0	0
AX-166502611	0	0	0	0	0	0	0	0	0	0	0	0	0	0	0	0	0	0	0	0	0	0	0	0	0	0
AX-166502612	2	2	2	1	1	2	1	1	2	2	2	2	2	2	1	2	2	2	2	1	2	2	1	2	1	2
AX-166502613	0	0	2	0	1	1	1	0	1	1	2	1	2	2	2	1	2	0	0	1	1	0	1	2	1	1
AX-166502614	1	2	0	2	1	0	1	1	1	0	0	1	0	0	0	1	0	2	2	1	1	2	1	0	1	1
AX-166502615	2	NA	0	1	1	1	1	2	1	1	1	1	0	0	1	2	0	2	1	1	1	1	2	0	NA	2
AX-166502616	2	1	2	2	1	0	2	1	0	1	1	1	2	0	2	1	1	1	0	1	1	1	1	0	2	0
AX-166502617	0	0	0	0	0	0	0	0	0	0	0	0	0	0	0	0	0	0	0	0	0	0	0	0	0	0
AX-123356937	0	0	1	1	1	0	1	0	0	1	0	0	1	0	0	0	0	0	1	0	1	0	0	0	0	0
AX-166502618	2	2	1	1	1	2	1	2	2	1	2	2	1	2	2	2	2	2	1	2	1	2	2	2	2	2
AX-166502619	0	0	0	0	0	0	0	0	0	0	0	0	0	0	0	0	0	0	0	0	0	0	0	0	0	0
AX-166502620	2	2	2	1	2	1	2	1	0	2	0	1	2	1	2	0	1	0	2	NA	2	0	1	0	1	0
AX-123356940	1	2	0	2	2	2	1	2	1	2	2	2	2	2	2	2	1	1	1	2	2	2	2	1	1	2
AX-166502621	2	0	2	2	1	0	2	1	0	1	1	1	1	0	2	1	1	0	0	0	1	0	1	0	2	0
AX-166502622	0	0	0	0	0	0	0	0	0	0	0	0	0	0	0	0	0	0	0	0	0	0	0	0	0	0
AX-123356941	1	1	1	2	2	1	2	2	1	2	1	1	1	1	2	2	0	1	2	1	1	1	2	1	1	2
AX-123356942	2	2	1	1	1	2	1	2	2	1	2	2	1	2	2	2	2	2	1	2	1	2	2	2	2	2
AX-166502623	0	0	1	0	0	0	0	0	0	0	0	0	0	0	0	0	0	0	0	0	0	0	0	0	0	0
AX-166502624	0	0	1	1	NA	0	NA	0	0	1	0	0	1	0	0	0	0	0	1	0	1	0	0	0	0	0
AX-166502625	2	0	2	2	2	2	1	2	NA	2	2	1	1	2	2	2	2	0	2	0	0	0	1	0	NA	1
AX-166502626	1	2	0	1	2	2	1	2	2	2	2	2	0	2	2	2	2	2	2	2	1	NA	2	2	2	2
AX-166502627	2	2	2	2	2	2	1	2	1	2	2	2	2	2	2	2	1	1	1	2	2	2	2	1	1	2
AX-166502628	0	0	1	1	1	0	0	0	1	1	0	0	0	0	0	0	1	0	0	0	0	0	0	0	0	0
AX-123356944	0	0	0	1	1	0	0	0	0	1	0	0	0	0	0	0	1	0	0	1	0	0	0	0	0	0
AX-123356945	2	2	2	1	1	2	2	2	2	1	2	2	2	2	2	2	1	2	2	1	2	2	1	2	2	2
AX-166502629	0	0	0	0	0	0	0	0	0	0	0	0	0	0	0	0	0	0	0	0	0	0	0	0	0	0
AX-166502630	2	2	2	2	2	2	1	2	1	2	2	2	2	2	2	2	1	1	1	2	2	2	2	1	1	2
AX-166502631	0	0	0	0	0	0	0	0	0	0	0	0	0	0	0	0	0	0	0	0	0	0	0	0	0	0
AX-166502632	2	2	2	2	2	2	2	2	2	2	2	2	2	2	2	2	2	2	2	2	2	2	2	2	2	2
AX-89778925	0	0	2	1	1	0	1	0	0	1	0	NA	1	0	1	0	1	0	2	0	1	0	NA	0	1	0
AX-166502633	2	2	1	2	2	2	2	2	2	2	2	2	2	2	2	2	2	2	2	2	2	2	2	2	2	2
AX-166502634	2	2	2	1	1	2	2	2	2	1	2	2	2	2	2	2	1	2	2	1	2	2	2	2	2	2
AX-166502635	2	2	2	2	2	2	2	2	2	2	2	2	2	2	2	2	2	2	2	2	2	2	2	2	2	2
AX-123356947	1	0	1	2	1	1	2	2	0	1	1	1	2	1	2	1	0	1	1	1	1	0	1	2	2	1
AX-166502636	2	2	2	1	1	2	2	2	2	1	2	2	2	2	2	2	1	2	2	1	2	2	2	2	2	2
AX-166502637	2	2	2	2	2	2	2	2	2	2	2	2	2	2	2	2	2	2	2	2	2	2	2	2	2	2
AX-123356948	2	2	2	2	2	2	2	2	1	2	2	2	2	2	2	2	2	2	2	2	2	2	2	2	2	2
AX-166502638	2	2	2	2	1	2	2	1	2	2	2	2	2	2	1	2	2	2	2	1	2	2	1	2	2	2
AX-166502639	0	NA	0	0	1	2	0	1	2	1	1	1	0	2	1	1	1	1	2	1	1	NA	1	2	1	2
AX-166502640	2	2	1	2	2	2	2	2	2	2	2	2	2	2	2	2	1	2	2	2	2	2	2	2	2	2
AX-166502641	1	2	1	0	2	1	1	0	2	1	1	2	0	2	0	1	2	1	1	1	1	2	2	0	1	2
AX-89778948	2	2	0	0	NA	2	2	1	2	2	2	2	2	2	1	2	0	2	0	1	2	2	1	2	2	2
AX-89778949	1	2	2	2	2	2	2	2	2	1	2	2	2	2	1	2	2	2	1	2	NA	2	2	2	2	2
AX-166502642	2	2	1	2	2	2	2	2	2	2	2	2	2	2	2	2	1	2	2	2	2	2	2	2	2	2
AX-89778951	1	2	0	0	1	0	0	0	1	0	0	1	0	0	0	0	0	1	1	0	1	2	1	0	0	0
AX-166502643	0	0	0	0	0	0	0	0	0	0	0	0	0	0	0	0	0	0	0	0	0	0	0	0	0	0
AX-166502644	0	0	0	0	0	0	0	0	0	0	0	0	0	0	0	0	0	0	0	0	0	0	0	0	0	0
AX-89778956	2	2	2	2	2	2	2	2	2	2	2	2	2	2	2	2	2	2	2	2	2	2	2	2	2	2
AX-123356950	1	2	1	2	2	1	2	2	1	0	1	2	2	1	1	1	0	2	1	1	0	2	2	2	2	1
AX-166502645	1	0	1	2	1	1	2	2	1	1	1	1	2	1	2	1	0	1	1	NA	1	0	1	2	1	1
AX-166502646	1	0	1	1	1	0	1	1	0	0	1	1	1	2	2	1	1	0	0	0	1	0	1	0	2	1
AX-166502647	2	2	2	1	1	2	2	2	2	1	2	2	2	2	2	2	1	2	2	1	2	2	2	2	2	2
AX-166502648	2	1	0	2	1	0	2	1	0	1	1	1	2	0	1	1	1	1	0	1	1	1	1	0	1	0
AX-166502649	2	2	2	2	1	2	2	1	2	2	2	2	2	2	1	2	2	2	2	1	2	2	1	2	2	2
AX-166502650	1	2	2	1	1	2	2	2	1	0	2	2	2	1	1	2	1	2	1	1	0	2	2	2	2	2
AX-166502651	2	2	1	0	1	1	1	1	1	1	0	1	1	2	2	0	1	NA	1	1	1	NA	1	1	1	0
AX-166502652	2	2	2	2	2	2	2	2	2	2	2	2	2	2	2	2	2	2	2	2	2	2	2	2	2	2
AX-89778979	1	0	2	2	0	0	1	0	0	0	0	0	1	0	0	0	1	0	0	0	0	0	0	0	0	0
AX-123356953	2	2	0	1	NA	2	2	1	2	2	2	2	2	2	1	2	0	2	1	1	2	2	1	2	2	2
AX-166502653	1	1	0	1	1	1	0	1	0	1	1	0	1	0	1	1	1	0	0	1	0	0	0	1	1	1
AX-123356954	2	2	1	2	2	2	2	2	1	2	2	2	2	2	2	2	2	2	2	2	2	2	2	2	2	2
AX-166502654	0	0	1	0	0	0	0	0	1	0	0	0	0	0	0	0	1	0	0	0	0	0	0	0	0	0
AX-166502655	1	2	2	2	2	2	2	2	2	2	2	2	2	2	1	2	2	2	2	2	2	2	2	2	2	2
AX-166502656	2	2	2	2	2	2	2	2	2	2	2	2	2	2	2	2	2	2	2	2	2	2	2	2	2	2
AX-123356955	2	2	1	2	2	2	2	2	2	2	2	2	2	2	2	2	2	2	2	2	2	2	2	2	2	2
AX-166502657	2	0	1	1	1	0	1	1	1	1	0	1	2	0	1	1	0	0	2	0	1	1	0	1	1	1
AX-166502658	1	1	2	1	1	1	2	1	2	1	1	2	1	2	1	1	1	2	2	1	2	2	2	1	1	1
AX-123356956	0	1	1	1	1	1	1	1	0	0	1	0	0	0	1	1	1	1	0	1	1	0	1	1	0	1
AX-166502659	2	2	1	2	1	2	2	1	2	2	2	2	2	2	1	2	2	2	2	1	2	2	1	2	NA	2
AX-166502660	0	NA	0	0	0	0	0	0	0	0	0	0	0	0	0	0	0	1	0	1	0	1	0	1	0	0
AX-166502661	2	2	2	2	2	2	2	2	2	2	2	2	2	2	2	2	2	2	2	2	2	2	2	2	2	2
AX-166502662	0	1	0	0	0	0	1	0	0	0	0	0	0	0	0	0	0	1	1	0	0	0	1	0	0	0
AX-166502663	2	2	2	1	1	2	1	2	2	1	2	1	1	2	2	2	2	2	1	2	1	2	2	2	2	2
AX-89779014	2	1	2	2	1	2	2	2	2	2	2	2	1	2	2	2	2	2	1	2	1	2	1	2	2	2
AX-166502664	1	1	1	1	1	1	2	1	2	1	1	2	1	2	1	1	1	2	2	1	2	2	2	1	1	1
AX-123356959	0	0	1	0	0	0	0	0	0	0	0	0	0	0	0	0	0	0	0	0	0	0	0	0	0	0
AX-166502665	0	1	0	0	0	0	1	0	0	0	0	0	0	0	0	0	0	1	1	0	0	0	1	0	0	0
AX-89779019	2	2	2	1	1	2	2	2	2	1	2	2	2	2	2	1	2	2	2	1	2	2	2	2	2	2
AX-89779020	0	0	1	0	1	0	0	1	0	0	0	0	0	0	1	0	0	0	0	1	0	0	2	0	0	0
AX-166502666	2	2	2	1	1	2	1	2	2	1	2	2	1	2	2	2	2	1	1	2	2	NA	2	NA	2	2
AX-123392413	1	1	1	1	1	1	2	1	2	1	1	1	2	1	1	1	1	2	1	1	2	2	2	1	1	1
AX-166502667	0	1	1	1	1	2	1	1	1	1	2	1	0	2	1	1	2	NA	1	1	1	0	2	0	1	1
AX-166502668	0	1	1	0	1	1	1	0	1	1	1	0	1	2	0	1	1	1	1	1	1	1	0	0	0	0
AX-166502669	1	0	1	0	0	0	0	0	0	0	0	0	0	0	1	0	1	0	0	0	0	0	0	0	0	0
AX-166502670	2	2	2	2	2	NA	2	2	2	2	2	2	2	2	2	2	2	2	2	2	2	2	2	2	2	2
AX-123356962	2	2	1	2	2	2	2	2	2	2	2	2	2	2	2	2	2	2	2	2	2	2	2	2	2	2
AX-123356963	0	1	1	0	1	1	NA	0	1	1	1	0	1	1	0	1	1	1	1	1	1	1	0	0	0	0
AX-166502671	0	0	0	0	1	0	0	0	1	0	1	0	0	0	0	0	0	0	0	1	0	1	1	0	0	0
AX-166502672	1	1	1	0	0	1	0	0	1	0	1	1	1	1	0	0	2	1	0	1	1	1	0	1	1	0
AX-166502673	2	2	2	2	2	1	2	2	2	2	2	2	2	2	2	2	2	2	2	2	2	2	2	2	2	2
AX-123356964	1	1	2	0	NA	0	0	1	1	1	0	NA	0	1	2	0	1	0	0	1	0	0	1	0	1	0
AX-166502674	2	0	1	1	1	0	NA	1	1	1	0	1	2	NA	1	1	0	0	1	0	0	1	0	1	1	1
AX-166502675	0	0	1	1	0	1	0	1	1	0	2	1	0	0	0	2	1	1	0	1	0	1	1	1	1	2
AX-166502676	1	1	1	1	0	1	2	1	0	1	0	1	2	1	1	1	1	2	1	0	2	1	1	1	1	1
AX-89779059	2	1	2	2	1	2	2	2	2	2	2	2	1	2	2	1	2	2	1	2	1	2	1	2	2	1
AX-166502677	1	1	1	1	2	1	0	1	2	1	2	1	0	1	1	1	1	0	1	2	0	1	1	1	1	1
AX-166502678	0	0	0	0	1	0	0	1	0	0	0	0	0	0	1	0	0	0	0	1	0	0	NA	0	0	0
AX-166502679	2	2	2	2	2	2	2	2	2	2	2	2	2	2	2	2	2	2	2	2	2	2	2	2	2	2
AX-166502680	1	1	2	1	1	1	2	1	2	1	1	2	2	2	1	1	1	2	2	1	2	2	2	1	1	1
AX-123356966	0	0	0	0	0	1	0	0	0	1	1	0	0	0	0	0	0	0	0	0	0	0	0	0	0	0
AX-166502681	0	2	1	1	1	2	0	1	1	1	2	1	0	2	1	1	2	2	0	2	1	1	2	1	1	1
AX-166502682	2	2	2	2	1	2	2	2	1	2	1	2	2	1	2	2	2	2	1	1	2	1	1	2	2	2
AX-166502683	NA	1	1	1	0	1	2	1	0	1	0	1	2	1	1	1	1	2	1	0	2	1	1	1	1	1
AX-123356968	1	1	1	1	0	1	2	1	0	1	0	1	2	1	1	1	1	2	1	0	2	1	1	1	1	1
AX-166502684	2	0	1	1	1	0	2	1	1	1	0	1	2	0	1	1	0	0	2	0	1	1	1	1	1	1
AX-123356969	2	2	2	2	1	2	2	2	1	2	1	2	2	1	2	2	2	2	1	1	2	1	1	2	2	2
AX-89779082	1	0	0	1	0	0	0	NA	0	1	0	1	0	1	1	1	0	0	0	1	0	0	0	0	1	0
AX-123356970	1	1	0	0	0	2	0	1	0	1	2	0	2	0	0	2	0	2	0	1	2	2	0	2	0	0
AX-166502685	1	1	1	1	0	1	2	1	0	1	0	1	2	1	1	1	1	2	1	0	2	1	1	1	1	1
AX-166502686	0	0	0	0	0	0	0	0	0	0	0	0	0	0	0	0	0	0	0	0	0	0	0	0	0	0
AX-166502687	2	1	2	1	1	2	1	1	2	2	1	2	2	2	1	1	1	1	2	1	1	2	1	1	2	1
AX-166502688	0	1	0	1	1	0	1	1	0	0	1	0	0	0	1	1	1	1	0	1	1	0	1	1	0	1
AX-166502689	0	2	1	1	1	2	1	1	1	1	2	1	0	2	1	1	2	2	0	2	1	1	2	1	1	1
AX-123356971	0	0	1	0	0	1	0	0	0	0	0	0	0	0	0	0	0	0	0	0	0	0	0	0	0	0
AX-123356972	2	2	1	2	2	1	2	2	2	2	2	2	2	2	2	2	2	2	2	2	2	2	2	2	2	2
AX-89779097	1	2	2	2	2	2	2	2	2	2	2	2	2	2	1	2	2	2	2	2	2	2	2	2	2	2
AX-123356973	2	1	1	1	1	1	1	1	2	2	1	2	2	2	1	1	1	1	2	1	1	2	1	1	2	1
AX-123520249	2	1	1	2	2	2	2	2	2	2	2	2	2	2	2	2	2	1	2	2	2	1	2	1	2	2
AX-166502690	2	1	0	2	1	NA	2	1	0	1	1	1	2	0	1	1	1	1	0	1	1	1	1	NA	1	0
AX-89779110	1	2	0	0	0	2	0	2	0	2	1	0	0	0	1	1	0	2	0	NA	0	2	0	2	0	0
AX-123356975	2	2	0	1	1	2	2	1	2	2	2	2	2	2	1	2	0	2	1	1	2	2	2	2	2	2
AX-166502691	0	0	1	0	1	0	0	1	0	0	0	0	0	0	1	0	1	0	0	1	0	0	1	0	0	0
AX-166502692	0	0	1	0	0	0	0	0	0	0	0	0	0	0	0	0	1	0	0	0	0	0	0	0	0	0
AX-89779117	2	2	2	2	1	2	2	1	2	2	2	2	2	2	1	2	2	2	2	1	2	2	1	2	2	2
AX-166502693	1	1	1	1	0	1	2	1	1	1	0	1	2	1	1	1	1	2	1	0	2	1	1	1	1	1
AX-166502694	1	1	2	2	0	1	1	1	1	2	2	1	1	1	1	2	2	2	1	2	1	2	1	2	2	2
AX-166502695	2	1	0	0	1	1	0	1	1	1	0	1	1	2	2	0	0	0	0	1	1	1	0	1	1	0
AX-166502696	0	0	0	0	0	0	0	0	0	0	0	0	0	0	0	0	0	0	0	0	0	0	0	0	0	0
AX-166502697	2	2	2	2	1	2	1	1	1	2	2	2	2	2	1	1	2	2	2	2	1	2	2	1	NA	1
AX-166502698	0	1	0	0	0	1	0	0	0	1	0	0	1	0	0	1	0	1	0	1	0	1	0	0	0	0
AX-166502699	1	1	2	1	1	1	2	1	2	1	1	2	2	2	1	1	1	2	2	1	2	2	2	1	1	1
AX-123356977	2	1	0	2	1	2	2	1	1	1	1	2	2	1	1	2	1	2	2	1	2	2	0	2	1	2
AX-166502700	0	0	1	0	1	NA	0	0	0	0	0	0	0	0	2	0	0	0	1	0	0	0	0	0	0	0
AX-166502701	2	2	2	2	1	2	2	2	1	2	1	2	2	2	2	2	2	2	2	1	2	1	1	2	2	2
AX-166502702	2	2	1	2	2	2	2	2	2	2	2	2	2	2	2	2	2	2	2	2	2	2	2	2	2	2
AX-123356978	2	2	0	2	2	2	2	2	2	2	2	1	2	1	2	2	2	2	0	2	2	2	2	2	2	2
AX-123356979	0	0	0	0	1	0	0	0	1	0	1	0	0	0	0	0	0	0	0	1	0	1	1	0	0	0
AX-166502703	1	1	1	1	2	1	0	1	1	1	2	1	0	1	1	1	1	0	1	2	0	1	1	2	1	1
AX-123356981	0	2	0	2	2	2	1	2	2	1	2	1	0	2	2	1	1	2	1	1	2	1	2	1	2	2
AX-166502704	2	1	1	2	1	1	1	2	2	1	2	2	1	0	2	1	2	1	1	1	1	1	2	2	2	2
AX-166502705	2	1	1	1	0	2	1	2	1	2	0	1	2	1	1	1	1	2	1	0	2	1	1	0	1	1
AX-166502706	2	0	1	2	0	2	1	2	1	2	1	2	0	0	2	0	1	1	0	1	0	1	1	2	2	1
AX-166502707	1	1	2	1	1	1	2	1	2	1	1	2	2	2	1	1	1	2	2	NA	2	2	2	0	1	1
AX-166502708	1	1	2	1	1	1	2	1	2	1	1	2	2	2	1	1	1	2	2	1	2	2	2	0	1	1
AX-123356982	2	1	0	2	1	2	2	1	1	1	1	2	2	1	1	2	1	2	2	1	2	2	1	2	1	2
AX-123356983	2	1	1	0	0	1	1	0	0	2	0	2	2	2	0	1	1	1	1	1	0	1	1	1	1	0
AX-166502709	1	1	1	1	0	1	2	1	1	1	0	1	2	1	1	1	1	2	1	0	2	1	0	0	1	1
AX-89779179	2	1	1	2	1	1	1	2	2	1	2	2	1	0	2	1	2	1	1	1	1	1	2	2	2	2
AX-166502710	2	2	1	2	2	2	2	2	2	2	2	1	2	1	2	2	2	2	1	2	2	2	2	2	2	2
AX-166502711	2	2	2	2	1	2	2	2	1	2	1	2	2	2	2	2	2	2	2	1	2	1	0	2	2	2
AX-166502712	1	2	1	2	2	2	2	2	2	1	2	2	2	1	1	2	1	2	1	2	0	2	2	2	2	2
AX-166502713	2	2	2	2	2	2	2	2	1	2	2	2	2	2	2	2	2	2	2	2	2	2	2	2	2	2
AX-166502714	2	2	2	2	2	2	2	2	2	2	2	2	2	2	2	2	2	2	2	2	2	2	2	2	2	2
AX-166502715	2	1	1	2	2	1	1	1	2	2	1	2	2	2	2	2	1	1	1	2	2	2	0	1	2	1
AX-166502716	2	2	2	2	1	2	2	1	2	2	2	2	2	2	1	2	2	NA	2	1	2	2	1	2	2	2
AX-166502717	2	1	2	2	1	0	2	1	0	1	1	1	0	NA	1	1	1	1	1	1	1	1	1	0	1	0
AX-166502718	2	2	1	2	2	2	2	2	2	2	2	2	2	2	2	2	2	2	2	2	2	2	2	2	2	2
AX-89779204	2	1	2	2	1	0	2	1	0	1	1	1	2	0	1	1	1	1	1	1	1	1	1	0	1	0
AX-166502719	2	1	1	2	2	2	2	2	2	2	2	2	2	2	2	2	1	1	2	1	2	1	1	1	2	2
AX-166502720	2	2	1	2	2	2	2	2	2	2	2	2	2	2	2	2	1	2	2	2	2	2	2	2	2	2
AX-123356985	2	2	0	1	1	2	2	1	2	2	2	2	2	2	1	2	0	2	1	1	2	2	1	2	2	2
AX-166502721	1	0	1	0	0	0	0	0	0	1	0	0	0	1	1	0	1	0	1	0	NA	0	0	0	0	0
AX-166502722	2	2	2	1	1	2	2	2	2	1	2	2	2	2	2	1	NA	2	2	1	2	2	2	2	2	2
AX-166502723	0	0	0	1	1	0	0	0	0	1	0	0	0	0	0	1	1	0	0	1	0	0	0	0	0	0
AX-166502724	0	0	1	0	0	0	0	0	0	0	0	0	0	0	1	0	1	0	1	0	1	0	0	0	0	0
AX-166502725	2	2	1	2	2	2	2	2	2	2	2	2	2	2	2	2	2	2	2	2	2	2	2	2	2	2
AX-166502726	0	0	0	1	1	0	0	0	0	1	0	0	0	0	0	1	NA	0	0	1	0	0	0	0	NA	1
AX-166502727	0	0	0	1	0	0	0	0	0	1	0	0	0	0	0	1	1	0	0	NA	0	0	0	0	0	0
AX-166502728	0	0	1	0	0	0	0	0	0	0	0	0	0	0	0	0	1	0	0	0	0	0	0	0	0	0
AX-89779238	1	0	2	2	1	2	2	2	1	2	2	1	1	2	2	2	2	1	1	2	0	0	1	2	2	2
AX-166502729	1	0	0	0	0	2	0	2	0	1	1	0	0	0	0	1	0	0	0	0	0	0	0	0	0	0
AX-166502730	0	0	1	1	1	1	1	1	1	0	2	1	0	0	0	2	1	1	0	1	0	1	1	1	1	2
AX-166502731	0	0	0	1	1	0	0	0	0	1	0	0	0	0	0	1	1	0	0	1	0	0	0	0	0	0
AX-166502732	2	2	2	2	2	2	2	2	2	2	2	2	2	2	2	2	2	2	2	2	2	2	2	2	2	2
AX-166502733	2	2	1	2	2	2	2	2	2	2	2	2	2	2	2	2	1	2	2	2	2	2	2	2	2	2
AX-123356987	2	0	1	1	1	1	2	0	0	1	0	1	2	0	1	0	0	1	1	0	1	1	0	0	1	0
AX-166502734	1	2	1	1	1	1	1	2	2	1	1	1	1	2	0	1	2	2	1	2	1	1	2	2	1	2
AX-166502735	1	1	2	0	0	1	0	0	1	2	1	1	1	1	0	0	2	1	1	1	1	1	0	1	1	0
AX-123356988	1	0	1	1	1	0	0	0	1	2	0	0	0	1	1	1	2	0	1	1	2	0	0	0	0	0
AX-123356990	2	2	2	2	2	2	2	2	2	2	2	2	2	2	2	2	2	2	2	2	2	2	2	2	2	2
AX-166502736	2	2	1	2	2	2	2	2	2	2	2	2	2	2	2	2	2	2	2	2	2	2	2	2	2	2
AX-166502737	2	NA	2	2	2	2	2	2	2	2	2	2	2	2	2	2	2	1	2	NA	2	2	2	1	2	2
AX-166502738	0	0	1	0	1	0	0	1	0	0	0	0	0	0	1	0	1	0	0	1	0	0	NA	0	NA	0
AX-166502739	2	2	2	2	2	2	2	2	2	2	2	2	2	2	2	2	2	2	2	2	2	2	2	2	2	2
AX-123356991	2	2	2	2	2	2	2	2	1	2	2	2	2	2	2	2	2	2	2	2	2	2	2	2	2	2
AX-89779272	1	1	2	2	1	2	2	2	1	2	2	1	1	2	2	2	2	1	1	2	1	1	1	2	2	2
AX-89779275	1	0	2	2	1	2	2	2	1	2	2	1	0	2	2	2	2	0	1	NA	0	0	1	NA	2	2
AX-123356992	0	0	2	1	1	0	0	1	0	0	0	0	0	0	1	0	2	0	1	1	0	0	NA	0	0	0
AX-166502740	0	0	2	1	1	0	0	1	0	0	0	0	0	0	1	0	2	0	1	NA	0	0	1	0	0	0
AX-89779280	0	0	0	0	0	0	0	0	0	0	0	0	0	0	0	0	0	0	0	0	0	0	0	0	0	0
AX-166502741	2	2	2	1	1	2	2	2	2	1	2	2	2	2	2	1	1	1	2	1	2	2	2	2	2	2
AX-166502742	2	2	1	2	2	2	2	2	2	2	2	2	2	2	2	2	1	2	2	2	2	2	2	2	2	2
AX-166502743	0	1	2	2	1	0	2	0	1	0	1	1	0	1	0	1	2	2	1	1	1	1	2	1	1	2
AX-123356994	0	0	1	0	0	0	0	0	1	0	NA	0	0	2	0	1	1	0	0	1	0	NA	0	0	0	1
AX-166502744	0	1	1	1	1	0	0	0	1	0	2	1	1	0	1	1	1	0	1	2	0	1	0	1	0	0
AX-123356995	1	1	1	2	1	1	2	1	1	2	0	0	0	1	1	2	2	2	1	1	2	1	1	1	1	1
AX-166502745	2	2	1	2	2	2	2	2	2	2	2	2	2	2	2	2	1	2	2	2	2	2	2	2	2	2
AX-89779301	2	2	1	2	2	1	2	2	1	1	1	2	2	1	2	1	1	2	2	1	2	2	2	2	2	1
AX-166502746	2	2	1	2	2	2	2	2	2	2	2	2	2	2	2	2	1	2	2	2	2	2	2	2	2	2
AX-166502747	2	2	1	1	2	1	2	1	1	2	0	1	2	2	2	0	1	1	2	1	2	1	1	1	1	0
AX-166502748	2	2	2	2	2	2	2	1	2	2	2	1	2	2	1	2	2	2	2	1	1	2	2	2	2	2
AX-89779311	2	2	1	2	2	2	2	2	2	2	2	2	2	1	2	2	2	2	2	2	2	2	2	2	2	2
AX-89779313	2	2	1	2	2	2	2	2	2	2	2	2	2	1	2	2	2	2	2	2	2	2	2	2	2	2
AX-166502749	1	1	1	1	1	1	1	0	1	1	1	0	1	1	0	2	2	2	1	0	0	1	1	1	1	1
AX-166502750	2	2	2	2	1	2	2	2	2	2	2	2	2	2	2	2	2	2	2	2	1	2	2	2	2	2
AX-166502751	0	0	0	0	0	0	0	0	0	0	0	0	0	0	0	0	0	0	0	0	0	0	0	0	0	0
AX-166502752	0	0	0	0	0	0	0	0	0	0	0	0	0	0	0	0	0	0	0	0	0	0	0	0	0	0
AX-123357000	1	1	0	1	1	1	1	NA	1	1	1	2	1	0	2	0	0	0	1	2	2	1	1	1	1	1
AX-166502753	1	1	2	1	1	1	1	2	1	1	1	2	1	1	2	0	NA	NA	2	2	2	1	1	1	1	1
AX-166502754	2	2	2	2	1	2	2	2	2	2	2	2	2	2	2	2	2	2	2	2	1	2	2	2	2	2
AX-166502755	0	0	0	0	0	0	0	0	0	0	0	0	0	0	0	0	0	0	1	0	0	0	0	0	0	0
AX-89779348	1	2	1	0	2	2	1	2	1	2	2	0	0	2	2	2	1	1	0	0	0	2	2	1	1	1
AX-166502756	2	2	2	2	2	2	2	2	2	2	2	2	2	2	2	2	2	2	2	2	2	2	2	2	2	2
AX-89779351	0	2	1	0	2	1	1	1	1	1	1	NA	0	2	1	1	1	0	0	0	0	2	2	0	1	1
AX-166502757	2	2	2	2	2	2	2	2	2	2	2	2	2	2	2	2	2	2	2	2	2	2	2	2	2	2
AX-166502758	0	2	1	0	2	1	1	1	1	1	1	0	NA	2	1	1	1	0	0	0	0	NA	2	0	1	1
AX-166502759	2	2	2	2	2	2	2	2	2	2	2	2	2	2	2	2	2	2	2	2	2	2	2	2	2	2
AX-166502760	0	2	1	0	2	1	1	1	1	0	1	0	0	2	1	1	1	1	0	0	0	2	2	1	1	1
AX-166502761	0	0	0	0	0	0	0	0	0	0	0	0	0	0	0	0	0	0	0	0	0	0	0	0	0	0
AX-166502762	2	2	2	2	2	2	2	2	2	2	2	2	2	2	2	2	2	2	2	2	2	2	2	2	2	2
AX-166502763	0	0	1	0	0	0	0	0	0	0	0	0	0	0	0	0	0	0	0	0	0	0	0	0	0	0
AX-123477315	2	1	0	0	2	2	2	1	2	2	1	1	1	2	0	2	0	2	0	1	1	NA	2	1	2	2
AX-89779366	1	0	NA	0	1	1	1	2	1	1	1	NA	1	1	2	0	0	0	0	1	2	0	1	0	1	1
AX-123357002	1	1	2	1	1	1	1	2	1	1	1	2	1	1	2	0	NA	0	1	2	2	1	1	NA	1	1
AX-123526347	2	2	2	2	2	2	2	2	2	2	2	2	2	2	2	2	2	2	2	2	2	2	2	2	2	2
AX-166502764	1	1	2	1	1	1	1	2	1	1	1	2	1	1	2	0	0	0	2	2	2	1	1	1	1	1
AX-166502765	2	2	2	2	1	2	2	2	2	2	2	2	2	2	2	2	2	2	2	2	1	2	2	2	2	2
AX-166502766	0	0	0	0	1	0	0	0	0	0	0	0	0	0	0	0	0	0	0	0	1	0	0	0	0	0
AX-166502767	0	0	0	0	0	0	0	0	0	0	0	0	0	0	0	0	0	0	0	0	0	0	0	0	0	0
AX-166502768	2	2	2	2	2	2	2	2	2	1	2	2	2	2	2	2	2	2	2	2	2	2	2	2	2	2
AX-166502769	1	2	1	0	1	2	1	1	1	2	1	1	2	1	2	1	0	2	0	1	0	2	1	1	1	1
AX-166502770	0	0	0	0	1	0	0	0	0	0	0	0	0	0	0	0	0	0	0	0	1	0	0	0	0	0
AX-89779398	1	1	2	1	1	1	1	0	1	1	1	0	1	2	0	2	2	2	1	0	0	1	NA	1	1	1
AX-123357004	1	1	0	1	1	1	1	0	1	1	1	0	1	1	0	2	2	2	0	0	0	1	1	1	1	1
AX-89779401	2	2	2	2	2	2	2	2	2	2	2	2	2	2	2	2	2	2	2	2	2	1	2	2	2	2
AX-166502771	0	0	1	1	1	0	1	0	1	0	0	1	0	2	0	0	1	0	2	1	2	0	1	1	1	1
AX-123357005	0	0	0	0	0	0	0	0	0	1	0	0	0	0	0	0	0	0	0	0	0	0	0	0	0	0
AX-123357007	1	1	2	1	1	1	1	2	1	1	1	2	1	1	2	0	0	0	2	2	2	1	1	1	1	1
AX-123357008	1	1	0	1	1	1	1	0	1	1	1	0	1	1	0	2	2	2	0	0	0	1	1	1	1	1
AX-166502772	0	1	0	0	0	0	0	0	0	0	0	0	NA	0	0	0	0	1	0	1	0	1	0	1	0	0
AX-123357009	0	1	1	0	1	0	1	0	0	0	0	0	1	0	0	0	1	0	0	0	1	1	0	0	1	0
AX-123357010	2	2	0	2	2	2	2	2	2	2	2	2	2	2	2	2	0	2	2	2	2	2	2	2	2	2
AX-166502773	0	0	0	0	0	0	0	0	0	0	0	0	0	0	0	0	0	0	0	0	0	0	0	0	0	0
AX-166502774	2	2	2	2	2	2	2	2	2	2	2	2	2	2	2	2	2	2	2	2	2	2	2	2	2	2
AX-166502775	0	0	0	0	0	0	0	0	0	0	0	0	0	0	0	0	0	0	0	0	0	0	0	0	0	0
AX-166502776	0	1	2	1	0	0	0	0	0	0	0	0	1	1	0	1	2	2	1	0	0	1	0	1	0	0
AX-166502777	2	2	2	2	2	2	2	2	2	NA	2	2	2	2	2	2	2	2	2	2	2	2	2	2	2	2
AX-89779439	0	0	0	0	0	0	0	0	0	NA	0	0	0	0	0	0	0	0	0	0	0	0	0	0	0	0
AX-166502778	0	0	0	0	0	0	0	0	0	0	0	0	0	0	0	0	0	0	0	0	0	0	0	0	0	0
AX-89779443	0	0	0	0	0	0	0	0	0	NA	0	0	0	0	0	0	0	0	0	0	0	0	0	0	0	0
AX-166502779	2	NA	0	0	0	2	0	2	0	1	1	0	1	NA	NA	0	0	NA	0	1	0	1	1	2	NA	0
AX-166502780	0	0	0	0	0	0	0	0	0	0	0	0	0	0	0	0	0	0	1	0	0	0	NA	0	0	0
AX-89779451	0	1	1	1	NA	0	NA	1	NA	0	1	NA	0	NA	2	0	0	0	1	2	2	1	NA	0	NA	NA
AX-166502781	0	0	0	0	0	0	1	0	0	0	0	0	0	0	0	0	0	1	0	0	0	0	0	1	1	0
AX-166502782	0	0	0	1	0	1	1	0	0	0	0	0	0	0	0	0	0	0	0	0	0	0	0	0	0	0
AX-89779458	0	0	1	0	1	0	0	0	0	0	0	0	0	0	0	0	0	0	1	0	1	0	1	0	0	0
AX-166502783	1	1	1	1	0	1	2	1	1	1	0	1	2	1	1	1	1	2	1	0	2	1	0	0	1	1
AX-166502784	2	2	1	2	2	2	2	2	2	2	2	2	2	2	2	2	2	2	2	2	2	2	2	2	2	2
AX-166502785	0	0	0	0	0	0	1	0	0	0	0	0	0	0	0	0	0	1	0	0	0	0	0	1	1	0
AX-123357011	2	1	2	2	2	2	2	2	2	2	2	2	2	2	2	2	2	1	2	1	2	2	2	1	2	2
AX-166502786	2	1	0	0	NA	1	0	1	1	1	0	1	1	NA	2	0	0	0	1	1	1	1	1	1	1	0
AX-166502787	1	1	2	2	2	1	2	1	2	1	1	2	2	2	1	1	1	2	2	2	2	2	2	0	1	1
AX-166502788	2	2	1	1	NA	2	1	2	2	NA	2	2	1	2	2	2	1	2	1	2	1	2	2	2	2	2
AX-166502789	2	2	1	1	0	2	2	2	1	2	1	1	2	1	2	2	2	2	1	1	2	1	0	2	2	2
AX-166502790	0	0	1	0	0	0	0	0	0	0	0	0	0	0	0	0	1	0	0	0	0	0	0	0	0	0
AX-166502791	0	0	0	0	1	0	0	0	1	0	1	0	0	0	0	0	0	0	0	1	0	1	1	0	0	0
AX-166502792	0	0	1	1	1	1	1	1	2	0	2	2	0	1	0	2	1	1	0	1	0	1	2	1	2	2
AX-166502793	0	0	0	0	0	0	0	0	0	0	0	0	0	0	0	0	0	0	0	0	0	0	0	0	0	0
AX-166502794	1	2	1	1	1	2	2	2	1	1	1	1	1	1	2	1	2	2	2	0	2	2	2	2	1	2
AX-166502795	0	0	1	1	0	1	0	1	1	0	NA	1	0	0	0	2	1	1	0	1	0	1	1	1	1	2
AX-123357013	0	0	0	2	2	0	2	0	2	0	2	2	2	2	2	2	1	0	2	0	2	0	2	0	2	2
AX-166502796	2	0	2	2	2	1	1	2	2	2	2	2	0	2	2	2	2	0	2	2	1	0	2	2	2	2
AX-89779509	2	1	1	2	1	1	2	2	2	2	2	2	2	2	2	2	2	2	2	1	2	2	2	2	2	2
AX-166502797	2	2	2	2	2	2	2	2	2	2	2	2	2	2	2	2	2	2	2	2	2	2	2	2	2	2
AX-123357014	2	1	0	2	1	2	2	1	1	1	0	2	2	1	1	1	0	2	1	2	1	2	0	2	1	1
AX-166502798	0	0	1	1	2	0	0	0	1	0	1	1	0	1	0	0	0	0	1	2	0	1	2	0	0	0
AX-166502799	2	2	1	1	0	2	2	2	1	2	1	1	2	1	2	2	2	2	1	0	2	1	0	2	2	2
AX-166502800	1	0	2	2	2	0	1	1	2	1	1	2	0	2	1	1	1	0	2	1	1	0	2	0	1	1
AX-166502801	2	1	1	2	2	2	2	2	2	2	2	2	2	2	2	2	1	1	2	1	2	1	2	1	2	2
AX-166502802	2	2	2	1	1	2	1	2	2	1	2	2	1	2	2	2	2	NA	1	2	1	2	2	2	2	2
AX-166502803	1	0	1	0	1	0	1	0	1	1	1	1	0	2	1	0	1	1	0	0	0	1	1	1	1	0
AX-166502804	2	2	2	2	2	2	2	2	2	2	2	2	2	2	2	2	2	2	2	2	1	2	2	2	2	2
AX-166502805	1	1	0	2	2	1	2	2	1	0	1	1	1	1	2	2	0	1	1	1	1	1	2	1	1	2
AX-166502806	1	2	1	1	2	2	1	1	1	1	2	1	2	1	1	1	1	1	1	2	1	2	2	2	1	1
AX-166502807	0	0	0	0	0	0	0	0	0	0	0	0	1	0	0	0	0	0	0	0	0	0	0	0	0	0
AX-166502808	1	1	1	1	0	2	0	1	0	1	2	0	2	0	1	1	0	1	1	NA	1	2	0	0	0	0
AX-166502809	0	2	0	1	0	0	0	0	0	0	0	0	2	0	0	0	0	2	1	2	2	2	0	2	0	0
AX-166502810	2	2	0	1	0	2	0	2	0	1	2	0	2	0	2	2	0	2	1	2	0	2	0	NA	0	0
AX-166502811	0	0	0	1	2	0	2	1	1	1	0	1	0	1	1	1	0	0	1	0	1	0	2	0	1	2
AX-166502812	0	0	0	0	0	0	0	0	0	0	0	0	0	0	0	0	0	0	0	0	0	0	0	0	0	0
AX-166502813	1	1	2	0	0	1	0	0	1	2	1	1	1	1	0	0	2	1	1	1	1	1	0	1	1	0
AX-166502814	2	2	2	2	2	2	2	2	2	2	2	2	2	2	2	2	2	2	2	2	2	2	2	2	2	2
AX-166502815	NA	1	0	1	2	1	2	2	1	0	1	1	1	1	2	2	0	1	1	1	1	1	2	1	1	2
AX-89779559	1	NA	0	0	0	0	0	0	0	0	0	0	1	0	0	0	0	1	0	1	0	1	0	0	0	0
AX-166502816	1	2	1	2	1	2	2	2	1	1	1	1	2	0	1	2	1	2	2	2	2	1	1	1	2	2
AX-166502817	1	1	0	1	1	1	2	1	1	0	0	1	1	1	2	1	0	0	1	1	1	0	NA	0	1	0
AX-166502818	0	0	1	0	0	0	0	0	0	0	0	0	0	0	0	0	1	0	0	0	0	0	0	0	0	0
AX-166502819	0	1	1	2	1	1	2	1	1	1	NA	1	1	1	0	1	1	2	1	1	1	1	1	1	1	2
AX-123415575	0	0	1	2	1	1	1	1	1	1	2	1	1	0	0	2	1	1	1	1	0	1	1	1	1	2
AX-166502820	0	0	0	NA	2	0	2	1	1	1	0	1	0	1	1	1	0	0	1	0	1	0	2	0	1	2
AX-166502821	2	2	2	2	2	2	2	2	2	2	2	2	2	2	2	2	2	2	2	2	2	2	2	2	2	2
AX-166502822	2	2	2	2	2	2	2	2	2	2	2	2	2	2	2	2	2	2	2	2	1	2	2	2	2	2
AX-166502823	2	2	1	2	2	2	2	2	2	2	2	2	2	2	2	2	2	2	2	2	2	2	2	2	2	2
AX-166502824	0	0	0	0	0	0	0	0	0	0	0	0	0	0	0	0	0	0	0	0	0	0	0	0	0	0
AX-123482020	0	0	1	0	0	0	0	0	0	0	0	0	0	0	0	0	0	0	0	0	0	0	0	0	0	0
AX-166502825	2	2	1	2	2	2	2	2	2	2	2	2	2	2	2	2	2	2	2	2	2	2	2	2	2	2
AX-166502826	2	2	2	2	2	2	2	2	2	2	2	2	2	2	2	2	2	2	2	2	2	2	2	2	2	2
AX-123357016	1	1	2	0	2	1	1	1	1	2	1	1	1	1	2	0	1	0	2	0	2	0	1	0	0	0
AX-166502827	0	0	2	2	1	1	1	1	1	1	2	1	1	0	0	2	2	NA	1	1	0	NA	1	NA	1	2
AX-166502828	1	0	0	0	0	2	0	2	0	2	2	0	1	0	0	2	0	1	0	1	0	1	0	1	0	0
AX-123357017	2	2	NA	0	1	1	1	1	1	1	0	1	1	2	2	NA	1	1	1	1	2	1	1	1	1	0
AX-123357018	2	2	1	2	2	2	2	2	2	2	2	2	2	2	2	2	2	2	2	2	2	2	2	2	2	2
AX-123357019	2	2	1	2	2	2	2	2	2	2	2	2	2	2	2	2	2	2	2	2	2	2	2	2	2	2
AX-166502829	0	0	1	0	0	0	0	0	0	0	0	0	0	0	0	0	1	0	0	0	0	0	0	0	0	0
AX-123357020	0	0	1	2	1	1	1	1	1	1	2	1	1	0	0	2	1	1	1	1	0	1	1	1	1	2
AX-123357021	1	1	2	0	2	1	1	1	1	2	0	1	1	1	2	0	1	0	2	0	2	0	1	0	0	0
AX-123404894	0	1	2	2	0	1	2	1	1	1	2	1	1	0	0	2	2	2	1	1	0	1	1	1	1	2
AX-89779612	1	0	0	0	0	0	0	1	0	1	0	0	0	0	1	1	0	0	0	0	0	0	0	0	0	0
AX-166502830	1	1	0	0	1	1	1	1	1	NA	0	1	1	1	2	0	0	0	1	0	1	0	1	0	0	0
AX-123357022	0	1	1	0	1	0	1	0	0	0	0	0	1	0	0	0	1	0	0	0	0	1	0	0	1	0
AX-166502831	2	2	2	2	2	2	2	2	2	2	2	2	2	2	2	2	2	2	2	2	2	2	2	2	2	2
AX-123357024	2	2	1	2	2	2	2	2	2	2	2	2	2	2	2	2	2	2	2	2	2	2	2	2	2	2
AX-166502454	2	2	1	2	2	2	2	2	2	2	2	2	2	2	2	2	2	2	2	2	2	2	2	2	2	2
AX-166502832	1	1	0	0	2	1	1	1	1	2	0	1	1	1	2	0	0	0	2	0	1	0	1	0	0	0
AX-89779631	0	0	0	0	0	0	0	0	0	0	0	0	1	0	0	0	0	0	0	0	0	0	0	0	0	0
AX-166502833	2	2	0	2	2	2	2	2	2	2	2	2	2	2	2	2	0	2	2	2	1	2	2	2	2	2
AX-89779635	0	2	2	1	2	2	2	1	2	1	2	1	2	1	1	1	2	2	2	2	2	2	2	2	1	2
AX-166502834	2	2	1	2	2	2	2	2	2	2	2	2	2	2	2	2	1	2	2	2	1	2	2	2	2	2
AX-89779637	0	1	1	2	1	0	2	0	1	0	1	1	0	1	0	1	1	NA	1	1	1	1	1	1	1	NA
AX-123357025	0	1	1	1	1	1	1	0	2	1	1	1	1	1	0	1	1	2	2	1	2	1	1	1	0	1
AX-166502835	0	0	0	0	0	0	0	0	0	0	0	0	0	0	0	0	0	0	0	0	0	0	0	0	0	0
AX-166502836	NA	1	1	2	1	1	2	1	1	1	2	1	1	0	NA	2	1	2	1	1	0	1	1	1	1	2
AX-123357026	0	0	1	2	1	1	1	1	1	1	2	1	1	0	0	2	1	1	1	1	0	1	1	1	1	2
AX-123357027	2	2	1	0	1	1	1	1	1	1	0	1	1	2	2	0	1	1	1	1	2	1	1	1	1	0
AX-89779650	0	0	0	0	0	0	0	0	0	0	NA	0	0	0	0	1	0	0	0	0	0	0	0	0	0	1
AX-166502837	2	1	2	2	2	2	1	2	2	2	2	NA	2	1	2	2	2	1	2	2	2	2	2	2	2	2
AX-123357029	0	0	0	0	0	0	0	0	0	0	0	0	0	0	0	0	0	0	0	0	0	0	0	0	0	0
AX-166502838	2	2	2	1	1	2	1	2	2	1	2	2	1	2	2	2	2	1	1	2	2	1	2	1	2	2
AX-166502839	1	1	1	2	1	0	2	1	0	0	0	1	1	2	1	0	1	1	1	1	1	1	1	2	2	1
AX-123357030	1	0	NA	1	NA	NA	2	1	0	NA	0	0	0	NA	2	0	0	0	NA	0	0	0	1	NA	1	NA
AX-123357031	2	2	2	2	2	2	2	2	2	2	2	2	2	2	2	2	2	2	2	2	2	2	2	2	2	2
AX-166502840	0	NA	1	1	1	1	1	1	2	0	1	2	0	1	0	1	1	NA	0	2	0	2	NA	1	2	2
AX-166502841	2	2	1	2	2	2	2	2	2	2	2	2	2	2	2	2	1	2	2	2	1	2	2	2	2	2
AX-166502842	2	1	1	1	2	1	2	1	1	2	1	1	1	2	2	1	1	1	2	0	1	1	1	1	1	0
AX-166502843	0	1	1	1	0	1	NA	1	1	0	1	1	0	0	0	1	1	NA	0	2	0	1	1	1	1	NA
AX-166502844	2	2	1	2	2	2	2	2	2	2	2	2	2	2	2	2	1	2	2	2	NA	2	2	2	2	2
AX-166502845	2	2	1	1	2	1	2	1	1	2	1	1	2	1	2	1	1	2	2	1	2	2	1	2	1	0
AX-166502846	1	1	2	1	0	1	0	1	1	1	1	1	1	1	0	0	2	2	1	1	1	2	1	2	1	2
AX-166502847	2	1	1	2	1	1	2	2	0	1	1	1	2	2	2	1	1	1	0	1	1	1	1	2	2	1
AX-166502848	2	1	2	2	NA	2	1	2	2	2	2	2	2	2	2	2	2	1	2	2	2	2	2	2	2	2
AX-123357032	0	0	0	1	1	0	1	0	0	1	0	0	1	0	0	0	0	1	1	0	0	1	0	1	0	0
AX-166502849	1	1	2	1	0	1	0	1	1	0	2	1	1	1	0	1	2	2	0	1	1	2	1	2	1	2
AX-166502850	1	0	0	0	0	0	0	0	0	0	0	0	1	0	0	0	0	1	0	0	0	0	0	0	0	0
AX-166502851	1	2	2	2	2	2	2	2	2	2	2	2	1	2	2	2	2	1	2	2	2	2	2	2	2	2
AX-166502852	1	0	0	0	0	0	0	0	0	0	0	0	1	0	0	0	0	1	0	0	0	0	0	0	0	0
AX-123357035	0	0	0	0	0	0	0	0	0	0	0	0	0	0	0	0	0	0	0	0	0	0	0	0	0	0
AX-123357036	0	0	0	0	0	0	0	0	0	0	0	0	0	0	0	0	0	0	0	0	0	0	0	0	0	0
AX-89779702	0	0	0	0	0	1	0	1	0	0	1	0	0	0	0	0	0	0	0	0	0	0	1	1	0	1
AX-166502853	1	1	0	1	0	1	0	1	1	0	2	1	1	1	0	1	1	2	0	1	0	2	1	2	1	2
AX-166502854	0	1	0	2	1	1	2	1	1	1	2	1	1	1	0	2	1	2	1	1	0	1	NA	1	1	2
AX-166502855	2	2	2	2	2	2	2	2	2	2	2	2	2	2	2	2	2	2	2	2	2	2	2	2	2	2
AX-166502856	2	2	1	2	2	2	2	2	2	2	2	2	2	2	2	2	1	2	2	2	1	2	2	2	2	2
AX-166502857	2	1	0	0	0	1	0	1	0	1	0	0	1	0	2	0	0	0	0	1	1	1	0	1	0	0
AX-123357039	2	2	1	2	2	2	2	2	2	2	2	2	2	2	2	2	2	2	2	2	2	2	2	2	2	2
AX-123357040	2	2	1	1	2	1	2	1	1	2	0	1	2	2	2	0	1	2	2	1	2	2	NA	2	1	0
AX-89779723	2	2	2	2	2	2	2	2	2	2	2	2	2	2	2	2	2	2	2	2	2	2	2	2	2	2
AX-123357041	2	2	1	2	2	2	2	2	2	2	2	2	2	2	2	2	2	2	2	2	2	2	2	2	2	2
AX-166502858	1	1	2	1	0	1	0	1	1	2	2	1	1	1	0	1	2	2	1	1	1	2	1	2	1	2
AX-166502859	1	1	0	1	2	1	2	1	1	1	0	1	1	1	2	1	0	0	2	1	1	0	1	0	1	0
AX-166502860	0	0	0	0	2	0	1	0	1	1	0	1	0	0	0	1	0	0	1	0	1	0	0	1	0	1
AX-166502861	1	1	2	1	2	2	2	1	2	2	2	1	1	1	0	2	2	0	2	2	1	1	2	1	2	2
AX-166502862	1	1	2	1	2	1	2	1	2	1	0	2	1	2	2	1	2	1	1	1	2	1	2	NA	2	2
AX-166502863	2	2	0	2	2	2	2	2	2	2	2	2	2	1	2	2	1	2	1	2	1	2	2	1	2	2
AX-166502864	0	0	0	0	1	0	0	0	0	0	0	1	1	1	1	0	0	0	0	0	1	0	0	0	1	0
AX-89779756	0	0	0	0	0	0	0	0	0	0	0	0	1	0	1	0	0	0	0	0	1	0	0	1	NA	0
AX-166502865	0	0	2	1	1	0	0	0	0	0	0	1	1	1	1	0	2	1	1	0	2	0	0	1	0	0
AX-166502866	1	0	0	1	1	0	0	0	NA	1	1	1	0	0	1	1	0	0	0	1	0	0	NA	0	1	0
AX-166502867	2	2	2	2	1	2	2	2	2	2	2	1	0	1	1	2	2	2	2	2	1	2	2	2	1	2
AX-123357044	1	2	0	1	2	0	0	0	1	2	1	NA	0	1	1	1	0	1	1	1	1	NA	1	0	1	0
AX-166502868	0	0	0	0	1	0	0	0	0	0	0	1	1	1	1	0	0	0	0	0	0	0	0	0	1	0
AX-89779784	1	2	1	1	1	1	2	2	0	0	1	0	1	0	1	1	2	1	1	1	1	1	2	2	0	1
AX-123357046	2	0	2	2	1	2	2	2	2	1	2	2	2	1	2	2	2	1	1	2	1	1	2	2	2	2
AX-166502869	2	2	0	2	2	2	2	2	2	2	2	2	2	1	2	2	1	2	1	2	1	2	2	1	2	2
AX-166502870	2	2	2	2	2	2	2	2	2	2	2	2	2	2	2	2	2	2	2	2	2	2	2	2	2	2
AX-123357047	2	2	0	2	0	2	1	2	1	1	2	1	2	2	2	1	0	2	1	2	1	2	2	1	2	1
AX-123357048	2	1	1	1	2	1	1	2	2	2	2	2	1	1	2	1	2	2	1	1	2	2	1	2	1	2
AX-166502871	2	2	2	2	2	2	2	2	2	2	1	2	2	2	2	2	2	2	2	2	2	2	2	1	2	2
AX-89779806	2	2	2	2	1	2	2	2	2	2	2	1	1	NA	1	2	2	2	2	2	2	2	2	2	1	2
AX-89779807	0	0	0	0	1	0	0	0	0	0	0	NA	1	0	1	0	0	0	0	0	0	NA	0	0	1	0
AX-166502872	0	1	1	2	1	1	NA	1	1	1	2	1	1	1	1	2	1	2	1	1	0	1	1	1	1	2
AX-166502873	2	2	1	2	2	2	2	2	2	2	2	2	2	2	2	2	2	2	2	2	2	2	2	2	2	2
AX-166502874	2	2	0	1	2	2	2	1	2	2	2	2	1	2	2	2	0	2	1	2	2	2	2	2	2	2
AX-166502875	0	0	1	0	0	0	0	0	0	0	0	0	0	0	0	0	0	0	0	0	0	0	0	0	0	0
AX-89779820	2	2	2	2	1	2	1	2	1	1	2	1	2	2	2	1	2	2	1	NA	1	2	2	1	2	1
AX-166502876	2	2	2	2	2	2	2	2	2	2	2	2	2	2	2	2	2	2	2	2	2	2	2	2	2	2
AX-166502877	2	1	1	0	1	1	0	1	1	1	0	1	1	1	2	0	1	0	1	1	2	1	1	1	1	0
AX-166502878	2	2	2	2	1	2	2	2	1	2	1	1	2	2	2	2	2	2	2	2	2	2	1	2	2	2
AX-166502879	2	2	1	2	2	2	2	2	2	2	2	2	2	2	2	2	1	2	1	2	1	2	2	1	2	2
AX-89779830	1	0	1	1	1	1	0	1	2	2	2	2	1	2	2	2	0	NA	1	1	1	1	1	0	2	1
AX-89779832	1	2	2	1	2	1	2	1	0	0	0	1	2	1	1	0	2	1	1	1	1	1	1	2	1	1
AX-166502880	0	0	0	0	1	0	0	1	1	1	2	1	0	1	0	0	1	0	1	0	0	0	1	1	0	1
AX-166502881	2	2	2	2	2	2	2	2	2	2	2	2	2	2	2	2	2	2	2	2	2	2	2	2	2	2
AX-166502882	2	1	2	2	2	2	1	2	2	2	2	2	2	2	2	2	2	1	1	2	2	2	1	NA	2	2
AX-166502883	0	0	0	0	0	0	0	0	0	0	0	0	0	0	0	0	0	0	0	0	0	0	0	0	0	0
AX-89779846	NA	1	2	1	NA	1	1	1	1	2	2	1	1	1	0	1	2	2	1	1	1	2	1	2	1	2
AX-123357053	2	2	2	2	2	2	2	2	2	2	2	2	2	2	2	2	2	2	2	2	2	2	2	2	2	2
AX-123357054	2	2	2	2	2	2	2	2	2	2	2	2	2	2	2	2	2	2	2	2	2	2	2	2	2	2
AX-123357055	2	2	1	1	1	2	1	2	2	1	2	2	1	2	2	2	2	2	1	2	1	2	2	2	2	2
AX-166502884	2	2	2	2	2	2	2	2	1	2	2	2	2	2	2	2	1	2	1	2	2	2	2	2	2	2
AX-166502885	1	1	2	2	1	1	2	1	2	1	2	1	1	1	1	2	2	NA	2	1	1	2	2	1	1	2
AX-166502886	1	1	1	0	0	1	0	0	1	0	1	1	1	1	0	0	2	1	0	1	1	1	NA	1	NA	0
AX-123508211	2	0	0	0	0	2	0	1	0	1	1	0	1	0	0	0	0	0	0	0	0	0	0	0	0	0
AX-89779866	0	0	0	0	0	0	0	0	0	0	0	0	0	0	0	0	0	0	0	0	0	0	0	0	0	0
AX-166502887	1	1	0	2	2	NA	1	2	1	2	2	2	2	2	2	2	1	1	1	2	1	1	2	1	1	2
AX-166502888	0	0	1	1	1	0	NA	0	0	1	0	0	1	0	0	0	0	0	1	0	1	0	0	0	0	0
AX-123462237	2	2	1	0	0	2	0	1	0	0	1	0	2	0	2	0	1	2	0	2	2	2	0	2	0	0
AX-166502889	1	1	0	1	2	1	2	1	1	1	0	1	1	1	2	1	0	0	NA	1	1	0	1	0	1	0
AX-166502890	0	0	1	1	0	1	0	1	1	1	NA	1	0	0	0	2	1	0	0	NA	0	0	1	0	NA	2
AX-166502891	1	1	0	1	2	1	1	1	1	0	0	1	1	1	2	1	0	0	1	1	1	0	1	0	1	0
AX-166502892	2	1	2	2	1	1	2	2	0	1	1	2	2	2	2	1	1	1	0	1	0	1	1	2	2	1
AX-166502893	1	1	1	2	0	1	1	1	1	2	2	1	1	1	0	2	2	2	1	2	1	2	1	2	2	2
AX-166502894	2	2	1	2	2	2	2	2	2	2	2	2	2	2	2	2	1	2	2	2	2	2	2	2	2	2
AX-166502895	2	2	1	2	2	2	2	2	2	2	2	2	2	2	2	2	1	2	2	2	2	2	2	2	2	2
AX-166502896	0	0	0	0	0	0	0	0	0	1	0	0	0	0	0	0	0	0	0	0	0	0	0	0	0	0
AX-166502897	1	1	1	2	1	1	1	1	1	2	2	1	1	1	0	2	2	2	1	2	1	2	1	2	2	2
AX-166502898	0	0	0	0	0	0	0	0	0	0	0	0	0	0	0	0	0	0	0	0	0	0	0	0	0	0
AX-166502899	0	0	0	0	0	0	0	0	0	0	0	0	0	0	0	0	0	0	0	0	0	0	0	0	0	0
AX-89779904	1	1	2	2	2	2	2	2	2	2	2	2	1	2	1	2	2	2	2	2	2	2	NA	2	2	2
AX-166502900	0	0	0	0	0	0	0	0	0	0	0	0	0	0	0	0	0	0	0	0	0	0	0	0	0	0
AX-166502901	0	1	0	0	0	0	NA	0	0	0	0	0	0	0	0	0	1	0	0	0	0	0	0	0	1	0
AX-123520428	1	1	1	0	0	1	0	0	1	0	1	1	1	1	0	0	NA	1	0	1	1	1	0	1	1	0
AX-123516073	0	0	0	0	0	0	0	0	0	1	0	0	1	0	0	0	0	0	0	0	0	0	0	0	0	0
AX-166502902	2	1	1	1	2	2	2	1	2	2	2	2	1	2	2	2	1	2	2	1	2	1	2	1	1	2
AX-166502903	1	1	0	1	1	1	1	1	1	0	0	1	1	1	2	1	0	0	1	1	1	0	1	0	NA	0
AX-166502904	2	2	2	2	2	2	2	2	1	2	2	2	2	2	2	2	1	2	1	2	2	2	2	2	2	2
AX-89779926	1	2	2	1	2	2	2	1	2	2	2	2	2	2	1	1	2	2	2	1	2	2	2	2	1	2
AX-166502905	2	2	1	2	1	2	1	2	2	1	2	2	1	2	2	2	2	2	1	2	1	2	2	2	2	2
AX-166502906	0	0	1	2	1	1	1	1	1	1	2	1	1	0	0	2	NA	1	1	1	0	NA	1	1	1	2
AX-166502907	0	0	0	0	0	0	0	0	0	0	0	0	0	0	0	0	0	1	0	0	0	0	0	1	0	0
AX-166502908	2	2	0	2	1	2	1	2	2	1	2	2	1	2	2	2	2	2	0	2	1	2	2	2	2	2
AX-123357056	2	2	0	2	2	2	2	2	2	2	2	2	1	2	2	2	2	2	2	2	2	2	2	2	2	2
AX-123357057	0	0	1	0	1	0	1	0	0	1	0	0	1	0	0	0	0	0	1	0	1	0	0	0	0	0
AX-166502909	2	1	1	2	2	2	1	2	2	2	2	2	2	2	2	2	1	2	2	2	2	2	2	2	1	2
AX-123357058	2	2	0	2	1	2	1	2	2	1	2	2	1	2	2	2	1	2	1	2	1	2	2	2	2	2
AX-166502910	2	2	1	2	2	2	2	2	2	2	2	2	2	2	2	2	1	2	2	2	2	2	2	2	2	2
AX-123357060	1	1	1	0	0	0	1	0	1	0	0	0	0	0	0	0	1	1	1	0	1	1	0	1	1	0
AX-123357061	0	0	1	0	0	0	1	0	0	NA	0	0	NA	0	0	0	0	0	1	0	0	0	0	0	0	0
AX-123357062	1	1	1	1	1	1	1	2	0	0	1	0	1	1	1	1	1	0	0	1	1	1	1	1	2	1
AX-123357063	0	1	0	0	1	2	0	1	2	1	2	1	0	1	0	1	1	1	2	1	2	1	2	1	0	2
AX-89779963	1	0	1	1	NA	1	NA	2	0	0	1	0	1	NA	1	1	1	0	0	0	1	0	NA	0	NA	NA
AX-123357065	2	2	1	2	2	2	1	2	1	2	2	2	2	2	2	2	1	1	1	2	2	2	2	1	1	2
AX-166502911	0	0	1	0	0	0	0	0	0	0	0	0	0	0	0	0	1	0	0	0	0	0	0	0	0	0
AX-166502912	2	2	2	2	2	2	1	2	1	2	2	2	2	2	2	2	1	1	1	2	2	2	2	1	1	2
AX-166502913	2	2	2	2	2	2	2	2	2	2	2	2	2	2	2	2	2	1	2	1	2	2	2	1	2	2
AX-166502914	0	0	0	0	0	0	0	0	0	0	0	0	0	0	0	0	0	0	0	0	0	0	0	0	0	0
AX-123389588	2	NA	2	2	2	2	2	2	2	2	2	2	NA	1	2	2	2	1	2	1	2	1	2	1	2	2
AX-123357066	2	2	1	2	1	2	1	2	2	1	2	2	1	2	2	2	2	2	1	2	1	2	2	2	2	2
AX-123357067	2	2	2	2	2	2	2	2	2	2	2	1	2	1	2	2	2	2	2	2	2	2	2	2	2	2
AX-166502915	2	2	1	2	2	2	2	2	2	2	2	2	2	2	2	2	1	2	2	2	1	2	2	2	2	2
AX-166502916	2	2	1	2	2	2	2	2	2	2	2	2	2	2	2	2	1	2	2	2	2	2	2	2	2	2
AX-166502917	1	1	2	1	1	1	0	0	1	1	0	1	1	1	1	0	2	0	1	0	1	0	0	0	0	0
AX-166502918	1	1	2	1	0	1	0	1	1	1	2	1	1	1	0	1	2	2	0	1	1	2	1	2	1	2
AX-166502919	0	0	0	0	0	0	0	0	0	0	0	0	0	0	0	0	0	0	0	0	0	0	0	0	0	0
AX-123357069	0	0	1	0	0	0	1	0	1	0	0	0	0	0	0	0	1	1	1	0	0	0	0	1	1	0
AX-166502920	1	1	0	1	2	1	2	1	1	1	0	1	1	1	2	1	0	0	2	1	1	0	1	0	1	0
AX-123357070	0	0	1	0	0	0	1	0	1	0	0	0	0	0	0	0	1	1	1	0	0	0	0	1	1	0
AX-166502921	1	0	0	1	0	1	0	2	0	1	1	0	0	0	0	1	0	1	1	1	0	1	0	NA	0	0
AX-166502922	2	2	1	2	2	2	2	2	2	2	2	2	2	2	2	2	1	2	2	2	1	2	2	2	2	2
AX-123357071	0	0	1	0	0	0	0	0	0	0	0	0	0	0	0	0	1	0	0	0	1	0	0	0	0	0
AX-123357072	2	1	1	1	1	2	1	1	2	2	1	2	1	2	2	1	2	2	1	1	2	2	2	1	0	2
AX-166502923	0	0	NA	0	0	0	0	0	0	1	0	0	1	0	0	0	0	0	1	0	0	NA	0	0	0	0
AX-166502924	0	1	0	0	0	0	1	0	0	0	0	0	0	1	0	NA	0	1	0	0	0	0	0	0	0	0
AX-166502925	1	1	2	2	1	0	2	NA	2	1	1	1	1	1	1	2	2	2	2	2	2	2	1	1	2	2
AX-89780010	1	0	0	0	0	0	0	1	0	0	0	0	0	0	1	1	0	0	0	1	0	0	0	0	1	0
AX-123357074	2	2	1	2	2	2	2	2	2	2	2	2	2	2	2	2	2	2	2	2	2	2	2	2	2	2
AX-123357075	1	0	2	2	1	2	1	2	1	2	2	1	1	1	2	2	2	1	2	1	0	0	1	1	1	1
AX-166502926	0	0	2	0	1	0	1	0	0	0	0	0	1	0	0	0	1	0	1	0	1	0	0	0	0	0
AX-166502927	0	0	0	0	0	0	0	0	0	0	0	0	0	0	0	0	0	0	0	0	0	0	0	0	0	0
AX-166502928	1	1	0	0	0	0	0	0	0	0	0	0	0	0	0	0	0	0	0	0	1	1	0	0	0	0
AX-166502929	2	2	2	2	2	2	2	2	2	2	2	2	2	2	2	2	2	2	2	2	2	2	2	2	2	2
AX-166502930	1	2	2	2	2	1	2	1	2	1	1	2	2	2	1	2	2	2	2	NA	2	2	2	2	1	1
AX-166502931	1	1	2	1	1	1	1	2	2	2	2	2	1	2	2	2	1	1	1	2	1	1	1	2	2	2
AX-166502932	NA	1	0	1	0	1	0	0	0	0	0	0	1	0	0	0	1	1	1	0	0	1	0	0	0	0
AX-166502933	1	1	2	1	1	1	1	2	2	2	2	2	1	2	2	2	1	1	1	2	1	1	1	2	2	2
AX-166502934	2	2	1	2	2	2	2	2	2	2	2	2	2	2	2	2	2	2	2	2	2	2	2	2	2	2
AX-166502935	1	1	1	1	1	1	1	0	0	0	0	0	1	0	0	0	1	1	1	0	1	1	1	0	0	0
AX-123357078	1	1	0	1	0	0	2	1	1	2	0	0	1	1	2	1	0	0	0	2	1	2	0	0	2	0
AX-89780053	2	2	2	2	2	2	2	2	1	2	1	2	2	2	2	2	1	2	2	2	2	2	1	2	2	2
AX-123357079	2	1	1	2	0	2	0	2	0	2	2	0	1	0	2	2	1	1	1	2	0	1	0	2	0	0
AX-166502936	0	0	1	0	0	0	0	0	0	0	0	0	0	0	0	0	0	0	0	0	0	0	0	0	0	0
AX-123357080	0	0	0	0	0	0	0	0	0	0	0	0	0	1	0	0	0	0	0	0	0	0	0	0	0	0
AX-123420196	1	NA	1	1	1	1	1	0	0	0	0	0	1	0	0	NA	1	0	1	0	1	1	1	0	0	0
AX-166502937	1	1	1	1	1	NA	1	2	2	2	2	2	1	2	2	2	1	1	1	2	1	1	1	2	2	2
AX-166502938	0	0	1	0	0	0	0	0	0	0	0	0	0	0	0	0	1	0	0	0	0	0	0	0	0	0
AX-123357081	2	1	1	NA	1	1	1	1	0	1	0	1	0	1	1	0	1	0	1	0	1	0	1	0	1	0
AX-166502939	2	2	2	2	2	2	2	2	1	2	2	2	2	2	2	2	1	2	1	2	2	2	2	2	2	2
AX-123357082	2	2	1	1	1	2	NA	2	2	1	2	2	1	2	2	2	2	2	1	2	1	2	2	2	2	2
AX-123357083	2	2	1	1	1	2	1	2	2	1	2	2	1	2	2	2	2	2	1	2	1	2	2	2	2	2
AX-166502940	1	1	0	0	1	1	1	1	1	0	0	1	1	1	1	0	0	0	1	0	1	0	1	0	0	0
AX-123357084	2	1	1	1	1	2	0	2	2	1	2	2	1	2	2	2	2	1	0	2	1	2	1	2	2	2
AX-166502941	2	2	1	1	1	2	1	2	2	1	2	2	1	2	2	2	2	2	1	2	1	2	2	2	2	2
AX-166502942	1	2	2	2	2	2	2	2	2	2	2	2	1	2	2	2	2	1	2	2	2	2	2	2	2	2
AX-123357085	2	2	0	2	2	2	1	2	2	2	2	2	2	2	2	2	2	1	2	2	2	2	2	1	1	2
AX-123357086	1	NA	0	1	0	0	0	1	0	1	0	0	0	1	NA	1	0	1	0	1	0	1	1	0	1	0
AX-166502943	0	0	0	0	0	0	0	0	0	0	0	0	0	0	0	0	0	0	0	0	0	0	0	0	0	0
AX-166502944	2	1	0	0	0	2	0	1	1	1	1	1	1	1	0	0	0	1	0	1	0	1	0	1	1	0
AX-166502945	1	1	0	1	0	1	0	2	0	2	1	0	0	0	0	1	0	2	1	2	0	2	NA	2	1	NA
AX-166502946	0	1	0	0	1	0	1	0	0	0	0	0	1	0	0	0	1	0	0	0	0	1	0	0	1	0
AX-123357087	1	1	1	2	2	1	2	2	1	2	1	1	1	1	2	2	0	1	2	1	1	1	2	1	1	2
AX-166502947	2	2	2	0	2	2	1	1	2	0	1	2	2	2	2	0	2	1	1	NA	2	1	1	1	1	0
AX-89780114	0	0	1	0	0	0	0	0	0	0	0	0	0	0	0	0	0	0	0	0	0	0	0	0	0	0
AX-166502948	2	2	1	1	1	2	1	2	2	1	2	2	1	2	2	2	2	2	1	2	1	2	2	2	2	2
AX-166502949	2	2	2	1	2	2	1	1	2	NA	1	2	2	2	2	0	2	1	1	1	2	1	1	1	1	0
AX-166502950	0	0	1	2	1	1	1	1	2	1	2	1	1	1	0	2	1	1	1	1	1	2	1	1	1	2
AX-166502951	2	2	2	2	2	2	2	2	2	2	2	2	2	2	2	2	2	2	2	2	2	2	2	2	2	2
AX-166502952	1	1	2	1	1	1	1	1	1	1	2	1	1	1	0	1	2	2	1	1	1	2	1	2	1	2
AX-166502953	2	2	1	2	2	2	2	2	2	2	2	2	2	2	2	2	1	2	2	2	2	2	2	2	2	2
AX-166502954	2	1	2	2	2	2	1	2	2	2	2	2	2	2	2	2	1	2	2	2	2	2	2	2	1	2
AX-123357090	1	1	1	2	1	0	1	1	1	2	1	1	1	1	1	2	1	1	1	2	2	2	1	0	1	2
AX-166502955	NA	2	2	1	2	2	2	1	2	2	2	2	2	2	1	1	2	2	2	1	2	2	2	2	1	2
AX-166502956	1	1	2	2	1	0	2	1	2	2	1	1	1	1	1	2	2	2	2	2	2	2	NA	1	2	2
AX-123357091	1	1	0	1	0	0	0	1	0	0	0	0	0	0	1	1	1	0	0	1	0	0	0	0	NA	0
AX-166502957	2	2	2	2	2	2	2	2	2	2	2	2	2	2	2	2	2	2	2	2	2	2	2	2	2	2
AX-166502958	0	NA	1	0	0	0	0	0	0	1	0	0	1	0	0	0	0	0	1	0	1	1	0	0	0	0
AX-166502959	1	1	2	2	1	0	2	1	2	2	1	1	1	1	1	2	2	2	2	2	2	2	1	1	2	2
AX-89780158	2	2	1	2	1	2	1	2	2	1	2	2	1	2	2	2	2	2	1	NA	1	2	2	2	2	2
AX-166502960	0	0	1	0	0	0	0	0	0	0	0	0	0	0	0	0	1	0	0	0	1	0	0	0	0	0
AX-166502961	1	2	2	1	2	2	2	1	2	2	2	2	2	2	1	1	2	2	2	1	2	2	2	NA	1	2
AX-166502962	0	0	2	0	0	0	0	0	0	0	0	0	0	0	0	0	1	0	1	0	0	0	0	0	0	0
AX-166502963	2	2	1	0	1	2	1	1	2	1	2	1	1	1	1	0	2	1	1	0	1	2	2	2	1	0
AX-166502964	1	1	2	2	1	0	2	1	2	2	1	1	1	1	1	2	2	2	2	2	2	2	1	1	2	2
AX-166502965	2	2	1	0	1	2	1	1	2	1	2	1	1	1	1	0	2	1	1	0	1	2	2	2	1	0
AX-166502966	1	2	2	2	1	1	1	1	1	1	2	1	1	1	1	2	2	2	2	2	2	2	2	1	1	2
AX-89780177	1	1	0	1	2	2	2	1	2	2	2	2	2	2	1	1	1	2	2	1	2	2	2	2	0	2
AX-166502967	1	1	1	1	2	1	2	NA	2	2	1	2	2	2	1	1	1	2	2	1	2	2	1	1	0	1
AX-166502968	2	2	1	2	2	2	2	2	2	2	2	2	2	2	2	2	1	2	2	2	2	2	2	2	2	2
AX-123357094	0	0	1	0	0	0	1	0	1	0	0	0	0	0	0	0	1	1	1	0	0	0	NA	1	1	0
AX-123357096	1	0	1	1	0	0	0	0	0	0	0	0	NA	1	0	0	1	0	1	0	1	0	0	0	0	0
AX-123357097	2	1	1	1	1	1	0	1	1	0	1	1	1	1	2	1	1	1	0	NA	1	0	1	1	2	1
AX-166502969	0	0	1	1	0	1	0	1	1	1	1	1	0	0	0	1	NA	0	0	0	0	0	1	0	1	NA
AX-89780210	0	0	0	0	1	0	0	0	0	0	0	0	1	NA	0	0	0	0	0	0	1	NA	0	0	0	0
AX-166502970	0	0	0	0	0	0	0	0	0	0	0	0	0	0	0	0	0	0	0	0	0	0	0	0	0	0
AX-166502971	2	2	1	0	1	2	1	1	2	1	2	1	1	1	2	0	2	1	1	0	2	2	2	2	1	0
AX-166502972	2	1	2	2	2	1	2	1	2	2	1	2	2	2	2	2	1	2	2	2	2	2	1	1	1	1
AX-166502973	2	2	2	2	2	2	2	2	2	2	2	2	2	2	2	2	2	2	2	2	2	2	2	2	2	2
AX-166502974	2	1	1	1	NA	1	0	1	1	0	1	1	1	1	2	1	1	1	0	2	1	NA	1	1	2	1
AX-123357099	0	0	0	0	0	0	0	0	0	0	0	0	0	0	0	0	0	0	0	0	0	0	0	0	0	0
AX-89780225	1	1	0	1	1	1	2	0	2	2	1	2	0	1	1	1	1	2	2	1	1	2	1	1	0	1
AX-123357100	0	0	2	0	0	0	0	0	0	0	0	0	0	0	0	0	0	0	0	0	0	0	0	0	0	0
AX-89780228	2	1	0	1	2	2	2	1	2	2	1	2	0	2	1	1	1	2	2	1	1	2	2	1	1	2
AX-166502975	1	1	2	1	1	1	0	2	NA	0	1	0	2	1	1	1	1	NA	0	1	1	0	1	1	2	1
AX-166502976	2	2	1	2	2	2	2	2	2	2	2	2	2	2	2	2	1	2	2	2	2	2	2	2	2	2
AX-123357103	2	2	2	2	2	2	2	2	2	2	2	2	2	2	2	2	2	2	2	2	2	2	2	2	2	2
AX-166502977	2	2	1	0	1	2	1	1	2	1	2	NA	1	1	2	0	2	0	1	NA	2	2	2	2	1	0
AX-89780238	2	1	2	2	2	2	2	2	2	2	2	2	2	2	2	2	2	1	2	1	2	1	2	2	2	2
AX-166502978	0	0	0	0	0	0	0	0	0	0	0	0	0	0	0	0	0	0	0	0	0	0	0	0	0	0
AX-123357104	0	0	0	0	0	0	0	0	0	0	0	0	0	1	0	0	0	0	0	0	0	0	0	0	0	0
AX-123357105	2	2	2	2	2	2	2	2	2	2	2	2	2	2	2	2	2	2	2	2	2	2	2	2	2	2
AX-123357106	2	1	0	1	1	NA	0	NA	1	1	1	2	1	1	2	1	0	1	0	2	1	0	1	1	2	1
AX-166502979	2	2	2	2	2	1	2	1	2	2	1	2	2	2	2	2	2	2	2	2	2	2	1	1	2	1
AX-166502980	2	2	2	2	1	2	2	2	2	2	2	2	1	1	2	2	2	2	2	2	1	2	2	2	2	1
AX-166502981	NA	1	0	1	1	1	0	1	1	1	1	2	1	1	2	1	0	1	0	2	1	0	1	1	2	1
AX-123494758	2	2	2	2	2	2	2	2	2	2	2	2	2	1	2	2	2	2	2	2	2	2	2	2	2	2
AX-166502982	0	0	0	0	0	0	0	0	0	0	0	0	0	0	0	0	0	0	0	0	0	0	0	0	0	0
AX-166502983	0	1	0	0	0	0	0	0	0	0	0	0	0	0	0	0	0	1	0	NA	0	1	0	NA	0	0
AX-123357107	0	1	2	1	1	1	2	1	1	1	1	0	1	1	0	1	2	1	2	0	1	2	1	1	0	1
AX-123357108	2	0	0	0	1	1	0	1	0	0	0	1	1	1	1	0	0	0	0	0	0	0	0	1	NA	0
AX-166502984	1	1	1	1	1	1	2	2	2	2	2	1	2	1	2	1	2	1	2	2	2	2	1	2	2	1
AX-166502985	1	1	2	2	NA	0	1	1	1	2	1	1	1	1	0	NA	1	NA	1	2	1	2	1	0	1	2
AX-166502986	0	0	2	0	0	0	0	0	0	0	0	0	1	0	0	0	0	0	0	0	0	0	0	0	0	0
AX-166502987	1	2	0	1	1	1	2	0	2	2	2	2	0	1	2	2	2	2	2	1	1	2	1	1	NA	0
AX-166502988	2	0	0	0	1	1	0	1	0	1	0	1	1	1	1	0	0	0	0	0	0	0	0	1	1	0
AX-123357109	2	1	1	1	1	2	0	1	1	1	1	2	1	1	2	1	1	1	0	2	1	0	1	1	2	1
AX-89780273	1	2	0	1	2	2	2	1	2	2	2	2	1	2	1	2	2	2	2	1	2	2	2	2	1	2
AX-123357111	0	0	0	0	0	0	0	0	0	0	0	0	0	0	0	0	0	0	0	0	0	0	0	0	0	0
AX-166502989	1	1	2	1	1	1	1	1	1	1	1	1	1	1	0	0	2	2	1	1	1	2	1	2	1	2
AX-166502990	1	1	2	1	0	1	0	1	1	1	2	1	1	1	0	1	2	2	0	1	1	2	1	2	1	2
AX-166502991	2	0	0	0	1	1	0	1	0	0	0	1	1	1	1	0	0	0	0	0	0	0	0	1	1	0
AX-166502992	2	2	0	0	1	2	1	1	2	1	2	1	1	1	2	0	2	NA	1	NA	2	2	2	2	1	0
AX-166502993	1	2	2	2	1	1	2	1	2	2	2	1	1	1	1	2	2	2	2	2	2	2	2	1	1	2
AX-166502994	0	0	0	0	0	0	0	0	0	0	0	0	0	0	0	0	0	0	0	0	0	0	0	0	0	0
AX-166502995	1	1	2	2	1	NA	2	1	2	2	1	1	1	1	1	2	2	2	2	2	1	2	1	1	2	2
AX-166502996	1	1	2	1	0	1	0	1	1	1	1	1	1	1	0	0	2	2	NA	1	1	2	1	2	1	2
AX-123357113	0	0	0	0	0	1	0	1	0	0	1	0	0	1	0	0	0	0	0	0	0	0	1	1	0	1
AX-166502997	1	1	2	1	0	1	0	1	1	1	2	1	1	1	0	1	2	2	0	1	1	2	1	2	1	2
AX-166502998	1	1	0	1	2	1	2	1	1	1	0	1	1	1	2	1	0	0	2	1	1	0	1	0	1	0
AX-89780307	0	0	0	0	0	0	0	0	0	0	0	0	0	0	0	0	0	0	0	0	0	0	0	0	0	0
AX-89780308	2	2	2	2	2	2	2	2	2	2	2	2	2	2	2	2	2	2	2	2	2	2	2	2	2	2
AX-166502999	1	1	0	1	1	1	2	1	1	1	0	1	1	1	2	1	0	0	2	1	1	0	1	0	1	0
AX-123357114	2	2	0	2	2	2	2	2	2	2	2	2	2	1	2	2	2	2	2	2	2	2	2	2	2	2
AX-166503000	0	0	1	2	2	0	2	0	2	0	0	2	2	2	0	0	1	0	2	0	2	0	2	0	2	2
AX-166503001	2	2	2	2	2	2	2	2	2	2	2	2	2	2	2	2	2	2	2	2	2	2	2	2	2	2
AX-166503002	2	1	2	2	2	1	2	1	2	2	1	2	1	2	2	2	1	1	2	2	2	2	1	1	1	1
AX-123357115	2	1	2	NA	1	0	2	1	0	1	0	1	2	1	2	1	1	1	0	1	0	1	0	1	1	0
AX-166503003	0	0	0	0	0	1	0	1	0	0	1	0	0	0	0	0	0	0	0	0	0	0	1	1	0	1
AX-123357117	2	2	2	2	2	2	2	2	2	2	2	2	2	2	2	2	2	2	2	2	2	2	2	2	2	2
AX-89780330	2	2	2	2	2	2	2	2	2	2	2	2	2	2	2	2	2	2	2	2	2	2	2	2	2	2
AX-89780331	2	2	2	2	2	2	2	2	2	2	2	2	2	2	2	2	2	2	2	2	2	2	2	2	2	2
AX-89780332	2	2	2	2	2	2	2	2	2	2	2	2	2	2	2	2	2	2	2	2	2	2	2	2	2	2
AX-166503004	0	1	2	1	1	0	2	1	1	1	1	NA	1	1	0	1	2	1	1	1	1	1	1	0	NA	1
AX-166503005	0	0	0	0	0	0	0	0	0	0	0	0	0	0	0	0	0	0	0	0	0	0	0	0	0	0
AX-166503006	2	2	2	2	2	2	2	2	2	2	2	2	2	2	2	2	2	2	2	2	2	2	2	2	2	2
AX-166503007	2	2	2	2	2	2	2	2	2	2	2	2	2	2	2	2	2	2	2	2	2	2	2	2	2	2
AX-166503008	1	1	0	0	1	2	0	1	0	0	1	1	1	1	2	0	0	0	0	0	1	0	1	1	0	0
AX-166503009	1	1	0	1	NA	1	2	1	1	1	0	1	1	1	2	1	0	0	2	1	1	0	1	NA	1	0
AX-166503010	2	2	1	2	2	2	2	2	2	2	2	2	2	2	2	2	1	2	2	2	2	2	2	2	2	2
AX-166503011	2	1	1	0	1	2	1	1	2	1	2	1	1	1	2	0	2	0	1	0	2	NA	2	NA	1	0
AX-89780357	1	2	2	2	2	2	2	2	2	2	2	2	1	2	2	2	2	2	2	2	2	2	2	2	2	2
AX-166503012	2	2	2	2	2	2	2	2	2	2	2	2	2	2	2	2	2	2	2	2	2	2	2	2	2	2
AX-89780360	1	0	0	0	0	0	0	0	0	0	0	0	1	0	0	0	0	0	0	0	0	0	0	0	0	0
AX-166503013	2	2	1	2	2	2	2	2	2	2	2	2	2	2	2	2	1	2	2	2	2	2	2	2	2	2
AX-89780363	1	1	2	1	2	1	2	0	2	2	2	2	0	2	1	2	1	1	2	1	2	2	2	NA	1	2
AX-89780368	0	0	0	0	0	0	0	0	0	0	0	0	0	0	0	0	0	0	0	0	0	0	0	0	0	0
AX-166503014	0	0	2	1	1	0	2	0	1	0	0	0	NA	1	0	0	2	0	1	0	1	0	1	0	0	NA
AX-89780381	2	2	0	2	2	2	2	2	2	2	2	2	2	1	2	2	2	2	2	2	2	2	2	2	2	2
AX-166503015	0	0	0	0	0	0	0	0	0	0	0	0	0	0	0	0	0	0	0	0	0	0	0	0	0	0
AX-166503016	1	1	0	1	2	1	2	0	2	2	2	2	0	1	2	2	1	1	2	1	NA	2	1	1	1	NA
AX-166503017	2	2	2	2	2	2	2	2	2	2	2	2	2	2	2	2	2	2	2	2	2	2	2	2	2	2
AX-89780389	1	2	1	2	2	2	2	2	0	0	1	2	2	2	2	2	0	2	1	2	2	1	1	2	2	2
AX-89780391	2	2	2	2	2	2	2	2	2	2	2	2	2	2	2	2	2	2	2	2	2	2	2	2	2	2
AX-89780392	1	2	2	2	2	2	2	2	2	2	2	2	1	2	2	2	2	2	2	2	2	2	2	2	2	2
AX-166503018	2	2	1	2	2	2	2	2	2	2	2	2	2	2	2	2	1	2	2	2	2	2	2	2	2	2
AX-123357121	0	0	0	0	0	0	0	0	0	NA	0	0	0	0	0	0	0	0	0	0	0	0	0	0	0	0
AX-166503019	1	0	1	0	NA	0	0	0	1	1	1	0	0	0	0	0	2	0	1	0	0	1	1	0	0	0
AX-89780408	0	0	0	0	0	0	0	0	0	0	0	0	0	0	0	0	0	0	0	0	0	0	0	0	0	0
AX-123357122	2	2	2	2	2	2	2	2	2	2	2	2	2	2	2	2	2	2	2	2	2	2	2	2	2	2
AX-166503020	0	0	0	0	0	0	0	0	0	0	0	0	0	0	0	0	0	0	0	0	0	0	0	0	0	0
AX-166503021	2	1	2	2	2	2	2	2	2	2	2	2	2	2	2	2	2	2	2	2	1	1	2	2	2	2
AX-166503022	0	0	0	0	0	0	0	0	0	0	0	0	0	0	0	0	0	0	0	0	0	0	0	0	0	0
AX-166503023	1	1	0	1	1	1	1	1	1	1	0	NA	1	1	1	1	0	0	1	1	1	0	1	0	1	0
AX-166503024	0	1	NA	1	0	1	0	NA	0	NA	1	0	1	1	1	0	1	1	0	1	0	0	1	1	1	1
AX-166503025	2	2	1	2	2	2	2	2	2	2	2	2	2	2	2	2	1	2	2	2	2	2	2	2	2	2
AX-166503026	2	1	0	1	1	2	0	1	1	1	1	2	1	1	2	1	0	1	1	2	1	1	1	2	2	1
AX-123357123	2	2	2	2	2	2	2	2	2	2	2	2	2	2	2	2	2	2	2	2	2	2	2	2	2	2
AX-123357124	0	1	1	1	1	0	2	1	1	1	1	0	1	1	0	1	1	1	1	0	1	1	1	0	0	1
AX-166503027	0	1	2	1	1	0	2	1	1	1	1	0	1	1	NA	1	2	1	1	0	1	1	1	0	0	1
AX-123357125	0	0	0	0	0	0	0	0	0	0	0	0	0	0	0	0	0	0	0	0	0	0	0	0	0	0
AX-166503028	1	1	0	1	NA	1	NA	1	1	1	0	1	1	1	1	1	0	0	2	1	1	0	1	0	1	0
AX-166503029	0	1	2	1	1	0	2	1	1	1	1	0	1	1	0	1	2	1	1	NA	1	1	1	0	0	1
AX-166503030	1	1	2	2	1	0	1	1	1	2	0	1	1	1	1	2	0	2	1	2	2	2	0	0	1	2
AX-123357129	0	0	2	0	0	0	0	0	0	0	0	0	0	1	0	0	0	0	0	0	0	0	0	0	0	0
AX-89780468	1	1	2	2	1	NA	1	1	1	2	0	1	1	1	1	2	0	2	1	2	2	2	0	0	1	2
AX-166503031	1	2	1	2	2	2	2	2	1	1	2	2	NA	2	1	2	2	2	2	2	1	1	2	2	2	2
AX-89780475	1	0	1	0	0	0	0	0	1	1	0	0	0	0	1	0	0	0	0	0	1	1	0	0	0	0
AX-166503032	0	0	1	0	0	0	0	0	0	0	0	0	0	0	0	0	1	0	0	0	0	0	0	0	0	0
AX-86821585	0	0	2	1	1	0	2	0	1	0	0	0	0	1	0	0	1	0	1	0	0	0	1	0	0	0
AX-89780480	1	0	0	0	0	0	0	0	0	1	0	0	1	1	0	0	0	0	0	0	0	1	1	0	0	0
AX-89780481	2	0	2	1	1	1	2	1	0	1	1	0	1	2	0	1	0	1	0	1	0	2	1	2	1	2
AX-166503033	0	0	1	0	0	0	0	0	0	0	0	0	0	0	0	0	1	0	0	0	0	0	0	0	0	0
AX-166503034	1	2	2	2	2	2	2	2	2	1	2	2	1	1	2	2	2	2	2	2	2	1	2	2	2	2
AX-166503035	2	2	2	1	1	2	1	1	2	2	2	1	1	1	2	0	2	1	1	1	2	2	2	2	1	0
AX-166503036	2	2	2	2	2	1	2	1	2	2	1	2	2	2	2	2	2	2	2	2	2	2	1	1	2	1
AX-166503037	2	2	1	2	2	2	2	2	2	2	2	2	2	2	2	2	1	2	2	2	2	2	2	2	2	2
AX-166503038	0	2	NA	NA	0	0	0	0	0	0	0	0	0	0	0	0	NA	2	1	2	1	2	0	2	0	0
AX-166503039	2	1	2	2	2	2	2	2	2	2	2	2	2	2	2	2	2	1	2	1	1	1	2	2	2	2
AX-123357130	0	0	1	0	0	0	0	0	0	NA	0	0	0	0	0	0	0	0	0	0	0	0	0	0	0	0
AX-123357131	2	2	1	2	2	2	2	2	2	2	2	2	2	2	2	2	2	2	2	2	2	2	2	2	2	2
AX-166503040	0	1	0	0	0	0	0	0	0	0	0	0	0	0	0	0	0	1	0	1	1	1	0	0	0	0
AX-166503041	0	1	1	2	NA	1	2	1	1	1	2	1	1	1	0	2	1	2	1	1	0	1	1	1	1	2
AX-89780504	1	2	2	2	2	2	2	2	2	2	2	2	0	2	2	2	2	1	2	2	2	2	2	2	2	2
AX-166503042	2	1	0	1	1	2	0	2	1	2	2	2	1	2	2	2	1	1	1	2	1	1	1	2	2	2
AX-166503043	2	2	1	2	2	2	2	2	2	2	2	2	2	2	2	2	1	2	2	2	2	2	2	2	2	2
AX-166503044	2	1	2	1	1	2	1	1	2	2	2	1	1	0	2	0	2	NA	1	0	1	1	2	2	1	0
AX-123357133	2	2	1	2	2	2	2	2	2	NA	2	2	2	1	2	2	2	2	2	2	2	2	2	2	2	2
AX-123357134	2	2	1	2	2	2	2	2	2	1	2	2	2	1	2	2	2	2	2	2	2	2	2	2	2	2
AX-89780526	1	0	1	0	0	0	0	0	0	0	0	0	0	1	0	0	0	0	0	0	0	0	0	0	0	0
AX-123357135	1	1	0	0	1	2	1	1	1	1	2	1	1	1	1	0	0	0	0	0	0	NA	2	1	1	0
AX-89780536	2	2	2	2	2	2	2	2	2	2	2	2	2	2	2	2	2	2	2	2	2	2	2	2	2	2
AX-166503045	2	2	2	2	2	1	2	1	2	2	1	2	2	2	2	2	2	2	2	2	2	2	1	1	2	1
AX-166503046	2	2	2	1	1	2	1	2	2	2	2	2	1	2	2	1	2	1	2	2	2	1	2	1	1	1
AX-166503047	0	0	1	0	0	0	0	0	0	0	0	0	0	0	0	0	1	0	0	0	0	0	0	0	0	0
AX-166503048	2	2	1	2	2	2	2	2	2	2	2	2	2	2	2	2	2	2	2	2	2	2	2	2	2	2
AX-166503049	NA	2	2	2	2	1	1	1	2	1	1	2	1	1	2	2	2	2	2	1	2	1	1	1	2	1
AX-166503050	2	2	2	2	2	2	2	2	2	2	2	2	2	2	2	2	2	2	2	2	2	2	2	2	2	2
AX-166503051	0	0	0	1	1	0	1	1	0	0	0	1	1	1	0	2	0	1	1	1	0	0	NA	0	1	2
AX-166503052	2	2	1	2	2	2	2	2	2	2	2	2	2	2	2	2	1	2	2	2	2	2	2	2	2	2
AX-166503053	2	2	2	2	2	2	2	2	2	2	2	2	1	2	2	2	2	2	2	2	2	2	2	2	2	2
AX-123357136	1	NA	1	2	NA	2	2	2	1	1	2	2	2	1	1	2	2	1	2	1	1	1	2	NA	2	2
AX-166503054	0	1	0	0	0	0	0	0	0	0	0	0	0	0	0	0	0	1	0	1	1	1	0	0	0	0
AX-166503055	1	1	2	2	1	0	1	1	1	2	0	1	1	2	1	2	0	2	1	2	2	2	0	0	1	2
AX-166503056	2	NA	2	1	2	2	2	1	2	2	2	2	1	2	2	1	2	0	1	0	2	1	2	0	2	2
AX-166503057	0	0	0	1	1	0	1	1	0	0	0	1	1	1	0	2	0	1	1	1	0	0	0	0	1	2
AX-89780581	1	1	0	0	1	2	1	1	1	0	2	1	1	0	1	0	2	0	1	0	0	0	2	2	NA	0
AX-166503058	2	2	1	1	1	2	0	2	1	2	2	2	NA	2	2	1	2	2	1	2	1	1	2	2	2	2
AX-166503059	0	0	0	0	0	1	0	1	0	0	1	0	0	0	0	0	0	0	0	0	0	0	1	1	0	1
AX-89780593	2	2	1	1	1	2	0	2	1	2	2	2	1	2	2	1	2	2	1	2	1	1	2	2	2	2
AX-166503060	2	NA	2	1	1	1	2	1	0	0	0	0	2	1	0	0	0	1	0	1	0	2	1	NA	1	2
AX-166503061	0	1	0	0	1	1	0	0	1	2	1	1	0	1	1	1	1	0	2	0	2	0	1	0	1	0
AX-166503062	2	1	2	2	1	1	2	2	0	0	1	0	2	1	1	1	1	2	0	2	0	2	1	2	2	2
AX-166503063	2	1	2	0	1	2	1	1	2	2	2	2	2	2	1	1	1	0	2	1	2	1	2	1	0	1
AX-166503064	2	2	1	2	2	2	2	2	2	2	2	2	2	2	2	2	1	2	2	2	2	2	2	2	2	2
AX-123357138	2	1	1	0	1	2	1	1	2	2	2	1	1	1	2	0	2	0	1	0	1	1	2	2	1	0
AX-166503065	0	0	0	2	1	0	1	1	0	0	0	1	1	1	0	1	0	1	1	1	0	0	0	0	1	2
AX-123357139	2	2	0	1	1	2	0	2	1	2	2	2	1	2	2	2	1	2	1	2	2	1	2	2	2	2
AX-166503066	2	1	2	2	1	1	2	2	0	1	1	0	2	1	1	1	1	2	0	2	0	2	2	2	2	2
AX-166503067	2	2	2	2	2	2	2	2	2	2	2	2	2	2	2	2	2	2	2	2	2	2	2	2	2	2
AX-166503068	2	2	2	2	2	2	2	2	2	2	2	2	2	2	2	2	2	2	2	2	2	2	2	2	2	2
AX-166503069	0	1	0	0	1	1	0	0	2	2	1	2	0	1	1	1	1	0	2	0	2	0	1	0	0	0
AX-166503070	2	2	0	0	0	2	0	2	0	2	2	0	2	0	2	2	0	2	0	2	2	NA	0	2	0	0
AX-166503071	2	0	1	0	0	2	0	2	0	2	0	0	0	0	0	0	0	0	0	0	0	0	0	0	0	0
AX-166503072	0	1	2	0	0	0	0	0	1	0	0	0	0	0	0	0	1	1	0	1	0	2	0	1	0	0
AX-89780635	2	2	2	2	2	2	2	2	2	2	2	2	2	2	2	2	2	2	2	2	2	2	2	2	2	2
AX-166503073	0	0	1	0	0	0	0	0	0	0	0	0	0	0	0	0	0	0	0	0	0	0	0	0	0	0
AX-166503074	2	2	1	2	2	2	2	2	2	2	2	2	2	2	2	2	1	2	2	2	2	2	2	2	2	2
AX-166503075	0	0	1	0	0	0	0	0	0	0	0	0	0	0	0	0	1	0	0	0	0	0	0	0	0	0
AX-166503076	0	0	0	1	1	0	1	1	0	0	0	1	1	1	0	1	0	1	1	1	0	0	0	0	1	2
AX-166503077	0	2	2	1	1	2	0	2	2	2	2	2	1	2	2	1	2	2	2	1	2	0	2	1	1	1
AX-166503078	2	1	0	1	2	1	2	0	2	2	1	2	1	1	1	2	1	0	2	1	2	2	1	1	1	1
AX-166503079	2	2	2	2	2	2	2	2	2	2	2	2	2	2	2	2	2	2	2	2	2	2	2	2	2	2
AX-166503080	1	2	2	2	2	2	1	2	2	2	2	2	1	2	2	2	2	2	2	1	2	1	2	2	2	2
AX-166503081	2	1	1	1	2	1	2	0	2	2	1	2	1	1	1	2	1	0	2	1	2	2	1	1	1	1
AX-123357140	1	2	1	2	2	2	2	2	1	1	2	2	2	1	1	2	2	2	2	2	1	1	2	2	2	2
AX-166503082	0	0	0	1	0	0	0	0	0	0	0	0	0	0	0	1	0	0	0	0	0	1	0	1	0	0
AX-166503083	2	2	1	2	2	2	2	2	2	2	2	2	2	2	2	2	1	1	2	NA	2	2	2	1	2	2
AX-89780660	1	2	2	2	2	2	2	2	1	1	2	2	2	1	1	2	2	2	2	2	1	1	2	2	2	2
AX-166503084	2	NA	2	2	2	2	2	2	2	2	2	2	2	2	2	2	2	NA	2	1	2	NA	2	2	2	2
AX-166503085	2	2	1	2	2	2	2	2	2	2	2	2	2	2	2	2	2	2	2	2	2	2	2	2	2	2
AX-123357141	0	2	0	2	2	2	2	2	1	NA	2	2	2	1	1	2	2	2	2	2	1	1	2	2	2	2
AX-123357143	2	NA	1	0	1	2	1	1	2	2	2	1	0	1	2	0	2	0	1	0	1	1	2	2	1	0
AX-166503086	2	2	2	1	NA	2	1	2	2	2	2	2	2	2	2	1	2	2	2	2	2	1	2	1	1	NA
AX-166503087	2	2	2	1	1	2	1	2	2	2	2	2	2	2	2	1	2	2	2	2	2	1	2	1	1	1
AX-166503088	1	0	1	1	2	0	2	0	2	1	1	2	0	1	1	2	1	0	2	0	2	1	1	0	1	1
AX-86815401	2	1	2	2	1	NA	2	2	1	1	1	1	2	1	1	1	1	2	0	2	0	2	1	2	2	2
AX-166503089	0	0	1	0	0	0	0	0	0	0	0	0	0	0	0	0	0	0	0	0	0	0	0	0	0	0
AX-166503090	2	2	2	2	2	2	2	2	2	2	2	2	2	2	2	2	2	2	2	2	2	2	2	2	2	2
AX-166503091	2	2	2	1	1	2	1	1	2	2	2	1	1	1	2	1	2	1	1	1	2	2	2	2	1	0
AX-123357146	0	0	0	2	0	0	0	0	0	0	2	0	2	0	2	2	1	0	2	0	2	0	NA	0	0	0
AX-166503092	0	0	0	1	1	0	1	1	0	0	0	1	1	1	0	1	0	1	1	1	0	0	0	0	1	2
AX-123357147	2	1	0	1	2	2	2	1	2	2	2	2	2	1	1	2	1	1	2	1	2	2	2	2	1	2
AX-166503093	1	2	1	2	2	2	2	2	1	1	2	2	2	1	1	2	2	2	2	2	1	NA	2	2	2	2
AX-166503094	2	2	2	2	2	2	2	2	1	2	1	2	2	2	2	2	0	2	1	2	2	2	1	2	2	2
AX-166503095	2	2	2	2	2	2	2	2	2	2	2	2	2	2	2	2	2	2	2	2	2	2	2	2	2	2
AX-123357148	0	1	2	1	0	0	0	1	0	0	0	0	0	1	1	0	1	2	0	1	0	0	0	0	1	0
AX-166503096	0	1	0	0	1	1	0	0	2	2	1	2	0	1	1	1	1	0	2	0	2	0	1	1	0	0
AX-123357149	0	1	1	1	0	0	0	NA	0	0	0	0	0	0	1	0	1	1	0	1	0	NA	0	0	0	0
AX-166503097	1	0	1	0	0	0	0	0	1	1	0	0	0	1	1	0	0	0	0	0	1	1	0	0	0	0
AX-166503098	2	0	0	0	0	0	1	0	0	0	0	0	1	0	0	0	0	0	0	1	0	1	0	0	0	0
AX-166503099	0	0	0	0	0	1	0	1	0	0	1	0	1	0	0	0	0	0	0	0	0	0	1	1	0	1
AX-166503100	0	2	2	2	2	2	1	2	2	2	2	2	1	2	2	2	2	2	2	1	2	NA	2	2	2	2
AX-166503101	0	0	1	0	0	0	0	0	0	0	0	0	0	0	0	0	0	0	0	0	0	0	0	0	0	0
AX-166503102	2	2	2	0	1	2	1	1	2	2	2	1	1	1	2	1	2	1	1	1	2	2	2	2	1	0
AX-123357152	0	0	2	0	0	0	0	0	0	0	0	0	0	0	0	0	1	0	0	0	0	0	0	0	0	0
AX-89780729	0	1	0	0	0	1	0	1	0	0	1	0	1	0	0	0	0	1	0	1	0	2	0	2	0	0
AX-166503103	0	0	1	0	0	0	0	0	0	0	0	0	0	0	0	0	1	0	0	0	0	0	0	0	NA	0
AX-166503104	2	1	2	0	1	2	1	1	2	2	2	2	2	1	1	1	1	0	2	NA	2	NA	2	2	0	1
AX-166503105	2	2	1	0	0	2	0	2	0	2	0	0	2	0	0	0	0	2	0	2	0	2	0	2	0	0
AX-166503106	2	2	2	2	2	2	2	2	2	2	2	2	2	2	2	2	2	2	2	2	2	2	2	2	2	2
AX-166503107	2	2	1	2	2	2	2	2	2	2	2	2	2	2	2	2	1	2	2	2	2	2	2	2	2	2
AX-166503108	2	2	2	2	2	1	2	1	2	2	1	2	1	2	2	2	2	2	2	2	2	2	1	1	2	1
AX-89780758	0	0	2	0	0	0	0	0	0	0	0	0	0	0	0	0	1	0	0	0	0	0	0	0	0	0
AX-166503109	2	2	1	2	2	2	2	2	2	2	2	2	2	2	2	2	2	2	2	2	2	2	2	2	2	2
AX-123357154	0	0	0	1	0	0	0	0	0	0	2	0	0	0	2	2	0	0	1	0	2	0	0	0	0	0
AX-166503110	0	0	0	0	0	1	0	1	0	0	1	0	1	0	0	0	0	0	0	0	0	0	1	1	0	1
AX-123357155	2	0	2	1	0	0	1	0	0	0	0	0	1	0	0	0	0	0	0	1	0	1	0	0	1	0
AX-166503111	0	0	1	0	0	0	0	0	0	0	0	0	0	0	0	0	0	0	0	0	0	0	0	0	0	0
AX-123357156	2	2	2	0	0	2	0	2	0	2	0	0	0	0	0	0	1	2	0	2	0	2	0	2	0	0
AX-166503112	2	2	1	2	2	2	2	2	2	2	2	2	2	2	2	2	1	2	2	2	2	2	2	2	2	2
AX-166503113	0	0	1	0	0	0	0	0	0	0	0	0	0	0	0	0	1	0	0	0	0	0	0	0	0	0
AX-123357157	0	0	1	0	0	0	0	0	0	0	0	0	0	0	0	0	1	0	0	0	0	0	0	0	0	0
AX-123357159	1	2	2	2	2	2	2	2	1	1	2	2	2	1	1	2	2	2	2	2	1	1	2	2	2	2
AX-166503114	0	0	0	0	0	0	0	0	0	0	0	0	0	0	0	0	0	0	0	0	0	0	0	0	0	0
AX-166503115	0	0	0	0	0	0	0	0	0	0	2	0	1	0	1	1	0	0	0	0	0	0	0	0	0	0
AX-166503116	0	0	0	0	NA	1	0	1	0	0	1	0	1	0	0	0	0	0	0	0	0	0	1	1	0	1
AX-166503117	0	0	0	0	0	0	0	0	0	0	0	0	0	0	0	0	0	0	0	0	0	0	0	0	0	0
AX-166503118	2	1	2	2	2	2	2	2	2	2	2	2	2	2	2	2	2	1	2	2	2	1	2	1	2	2
AX-89780788	1	0	1	2	1	0	1	1	2	2	1	1	1	2	1	1	1	1	2	1	1	1	1	0	1	2
AX-123357160	0	0	0	0	0	0	0	0	0	0	0	0	0	0	0	0	0	0	0	0	0	0	0	0	0	0
AX-123357161	2	2	2	2	2	2	2	2	1	1	1	2	NA	2	2	2	1	2	2	2	2	1	1	2	2	2
AX-166503119	2	2	2	2	2	2	2	2	2	2	2	2	2	2	2	2	2	2	2	2	2	2	2	2	2	2
AX-166503120	2	2	2	2	2	1	2	1	2	2	1	2	1	2	2	2	2	2	2	2	2	2	1	1	2	1
AX-166503121	0	1	0	1	1	0	1	1	0	0	0	0	0	1	1	1	1	2	0	1	0	1	0	0	NA	1
AX-166503122	2	2	2	2	2	2	2	2	2	2	2	2	2	2	2	2	2	2	2	2	2	2	2	2	2	2
AX-89780803	0	0	0	0	0	0	0	0	0	0	0	0	0	0	0	0	0	0	0	0	0	0	0	0	0	0
AX-166503123	2	0	0	1	0	0	1	0	0	1	0	0	0	0	0	0	0	0	0	1	0	1	0	0	1	0
AX-89780808	2	2	2	1	1	2	1	2	2	2	2	1	1	1	2	1	2	2	0	2	2	2	2	2	2	1
AX-123357162	1	0	1	0	0	0	0	0	1	1	0	0	0	1	1	0	0	0	0	0	1	0	0	0	0	0
AX-166503124	2	2	2	1	1	2	1	2	2	2	2	1	1	1	2	1	2	2	NA	2	2	2	2	2	2	1
AX-166503125	2	2	2	1	1	2	1	2	2	2	2	1	1	1	2	1	2	2	0	2	2	2	2	2	2	1
AX-89780815	2	2	2	2	2	2	2	2	1	1	1	2	2	2	2	2	1	2	2	2	2	1	1	2	2	2
AX-166503126	1	2	2	1	2	2	1	2	2	1	2	2	2	2	2	2	2	2	2	1	2	1	2	2	1	2
AX-166503127	0	1	0	0	1	1	0	0	2	1	NA	2	0	1	2	2	1	0	2	0	2	0	1	1	0	0
AX-89780819	2	2	2	2	2	2	2	2	1	1	1	2	2	2	2	2	1	2	2	2	2	1	1	2	2	2
AX-166503128	0	0	0	0	0	1	0	1	0	0	1	0	1	0	0	0	0	0	0	0	0	0	0	0	0	0
AX-166503129	0	0	0	0	0	0	0	0	0	0	0	0	0	0	0	0	0	0	0	0	0	0	0	0	0	0
AX-166503130	0	0	0	1	2	0	2	0	2	0	0	2	2	2	0	0	0	0	1	0	2	0	2	0	2	2
AX-89780829	2	2	2	2	2	2	2	2	2	2	2	2	2	2	2	2	2	2	2	2	2	2	2	2	2	2
AX-123357164	1	2	1	2	2	2	2	2	1	1	2	2	2	1	1	2	2	2	2	2	1	2	2	2	2	2
AX-123357165	2	0	2	0	0	2	0	2	0	2	0	0	0	0	0	0	1	0	0	0	0	0	0	0	0	0
AX-123357166	1	0	1	0	0	0	0	0	1	1	0	0	0	0	1	0	0	0	0	0	1	0	0	0	NA	0
AX-166503131	0	0	1	0	0	0	0	0	0	0	0	0	0	0	0	0	1	0	0	0	0	0	0	0	0	0
AX-166503132	1	2	1	1	2	2	1	1	1	1	2	1	2	1	1	1	1	1	1	2	1	2	2	2	1	1
AX-166503133	1	2	2	NA	2	2	1	1	1	1	2	1	2	1	1	1	2	1	0	2	1	2	2	2	1	1
AX-166503134	0	0	1	0	0	0	0	0	0	0	0	0	0	0	0	0	1	0	0	0	0	0	0	0	0	0
AX-166503135	2	2	1	2	2	2	2	2	2	2	2	2	2	2	2	2	2	2	2	2	2	2	2	2	2	2
AX-166503136	1	1	1	1	2	1	0	1	1	1	2	1	0	1	1	1	1	0	1	2	0	1	2	2	1	1
AX-166503137	2	2	2	2	2	2	2	2	2	2	2	2	2	2	2	2	2	2	2	2	2	2	2	2	2	2
AX-166503138	0	0	1	0	0	0	0	0	0	0	0	0	0	0	0	0	1	0	0	0	0	0	0	0	0	0
AX-166503139	0	0	1	1	2	0	0	0	1	0	1	1	0	1	0	0	0	0	1	2	0	1	2	0	0	0
AX-166503140	0	0	1	0	0	0	0	0	0	0	0	0	0	0	0	0	1	0	0	0	0	0	0	0	0	0
AX-166503141	1	1	0	1	0	1	2	1	1	1	0	1	2	1	1	1	0	2	1	0	2	1	0	0	1	1
AX-166503142	0	0	1	0	0	0	0	0	0	0	0	0	0	0	0	0	0	0	0	0	0	0	0	0	0	0
AX-166503143	0	1	0	0	1	0	0	1	1	0	2	0	0	1	1	1	1	0	1	0	1	0	2	0	1	1
AX-123357167	2	2	2	2	2	2	2	2	2	2	2	2	2	2	2	2	2	2	1	2	2	2	2	2	2	2
AX-166503144	1	1	1	1	0	1	2	1	1	1	0	1	2	1	1	1	1	2	1	0	2	1	0	0	1	1
AX-166503145	0	2	2	0	0	0	0	0	0	0	0	0	0	1	0	0	1	2	0	2	0	2	0	2	0	0
AX-166503146	1	1	1	1	2	1	0	1	1	1	2	1	0	1	1	1	1	0	1	2	0	1	2	2	1	1
AX-166503147	0	0	1	0	0	0	0	0	0	0	0	0	0	0	0	0	1	0	0	0	0	0	0	0	0	0
AX-166503148	0	1	0	1	NA	0	0	2	2	1	2	0	0	1	2	1	1	1	0	1	1	1	1	1	2	2
AX-166503149	2	2	1	2	2	2	2	2	2	2	2	2	2	2	2	2	2	2	2	2	2	2	2	2	2	2
AX-89780898	1	1	2	1	1	1	1	1	1	2	1	1	1	1	0	NA	2	2	1	1	1	2	1	2	1	2
AX-166503150	2	0	0	1	2	2	2	2	2	2	2	2	1	2	2	2	1	0	0	0	1	0	2	0	2	2
AX-166503151	0	0	1	0	0	0	0	0	0	0	0	0	0	0	0	0	1	0	0	0	0	0	0	0	0	0
AX-166503152	2	2	1	2	1	2	2	2	2	2	2	2	1	1	2	2	2	2	1	2	1	2	2	2	2	2
AX-123433833	0	1	0	2	2	1	1	2	2	1	1	0	0	1	1	0	1	1	1	2	1	1	1	1	2	2
AX-166503153	1	1	2	1	2	1	0	1	1	1	2	1	0	1	1	1	2	0	1	2	0	1	2	2	1	1
AX-166503154	0	0	1	0	1	0	0	0	0	0	0	0	0	0	0	0	0	0	1	0	1	0	NA	0	0	0
AX-166503155	2	2	2	1	2	1	1	2	2	2	2	2	2	2	2	2	2	2	2	2	2	2	2	2	2	2
AX-166503156	1	0	1	1	0	0	1	1	1	1	0	1	0	1	1	1	1	0	1	0	1	0	0	0	1	1
AX-89780921	2	NA	0	1	1	2	2	2	NA	2	1	2	2	NA	NA	2	0	2	1	NA	2	2	1	NA	2	NA
AX-166503157	0	0	1	0	1	0	0	0	0	0	0	0	0	0	0	0	0	0	1	0	1	0	0	0	0	0
AX-166503158	0	1	0	0	1	0	0	1	1	1	1	0	0	1	1	1	1	0	1	0	1	0	2	0	1	1
AX-166503159	1	1	2	1	2	1	0	1	1	1	2	1	0	1	1	1	2	0	1	2	0	1	2	2	1	1
AX-166503160	1	1	1	1	0	1	2	1	1	1	0	1	2	1	1	1	1	2	1	0	2	1	0	0	1	1
AX-166503161	2	0	0	0	0	1	0	2	0	NA	2	0	1	0	2	2	0	0	0	0	0	0	0	0	0	0
AX-166503162	0	0	1	0	0	0	0	0	0	0	0	0	0	1	0	0	1	0	1	0	1	0	0	0	0	0
AX-166503163	1	NA	2	2	0	1	0	2	0	2	1	0	1	0	1	2	0	1	1	2	NA	NA	0	NA	0	0
AX-166503164	0	0	2	1	1	NA	2	2	2	1	2	0	1	1	1	1	2	1	1	1	1	1	1	1	2	2
AX-166503165	2	1	2	2	2	2	2	2	2	2	2	2	2	2	2	2	2	1	2	2	2	NA	2	1	2	2
AX-166503166	2	2	1	2	2	2	2	2	2	2	2	2	2	2	2	2	2	2	2	2	2	2	2	2	2	2
AX-89780951	0	1	0	1	1	0	1	1	1	0	1	0	1	0	1	1	0	2	1	1	0	1	1	NA	1	1
AX-166503167	0	1	0	2	1	0	1	1	1	0	1	0	1	0	1	1	0	2	1	1	0	1	1	2	1	1
AX-89780958	0	0	1	0	0	0	0	0	0	0	0	0	0	1	0	0	1	0	0	0	1	0	0	0	0	0
AX-123357168	2	2	1	2	2	2	2	2	2	2	2	2	2	2	2	2	2	2	2	2	2	2	2	2	2	2
AX-166503168	1	1	1	0	0	1	1	0	0	0	0	0	0	1	1	0	0	0	0	0	0	1	0	0	0	0
AX-166503169	1	1	1	2	2	1	1	2	2	2	2	2	2	1	0	2	2	2	2	2	2	1	2	2	2	2
AX-166503170	2	2	0	1	0	2	0	1	0	2	0	0	1	0	1	1	0	1	1	1	1	1	0	1	0	0
AX-89780968	0	0	1	0	0	0	0	0	0	0	0	0	0	1	0	0	1	0	0	0	1	0	0	0	0	0
AX-166503171	1	0	2	NA	0	1	0	0	0	1	0	1	0	1	0	0	2	0	1	0	1	0	0	0	0	0
AX-166503172	0	0	1	0	0	0	1	0	1	1	0	0	0	0	0	0	0	0	0	0	0	1	0	NA	0	0
AX-166503173	2	2	1	2	2	2	1	2	1	1	2	2	2	2	2	2	2	2	2	2	2	1	2	2	2	2
AX-123357169	1	0	0	1	1	0	1	2	1	1	1	1	0	0	2	NA	0	0	0	1	0	1	1	1	1	1
AX-166503174	0	0	1	0	0	0	0	0	0	0	0	0	0	0	0	0	0	0	0	0	0	0	0	0	0	0
AX-166503175	0	0	NA	0	0	0	0	0	1	1	0	0	0	0	0	0	0	0	0	0	0	0	0	0	0	0
AX-123357170	2	2	1	1	1	1	0	0	0	1	0	2	1	1	1	1	0	NA	1	1	1	NA	1	NA	0	1
AX-89780995	1	1	2	2	2	1	1	2	2	2	2	2	2	2	1	2	2	2	2	2	2	1	2	2	2	2
AX-166503176	0	0	2	1	1	1	2	2	2	1	2	0	1	1	1	1	2	1	1	1	1	1	1	1	2	1
AX-166503177	2	1	2	0	1	2	1	1	1	2	1	2	1	2	1	1	2	0	1	1	2	1	1	0	1	1
AX-166503178	0	1	0	2	1	0	1	1	1	0	1	0	1	0	1	1	0	2	1	1	0	1	1	2	1	1
AX-166503179	2	2	2	2	2	2	2	2	2	2	2	2	2	2	2	2	2	2	2	2	2	2	2	2	2	2
AX-123357171	2	1	1	0	0	2	1	1	0	1	0	0	0	1	1	0	0	0	0	0	0	1	0	0	0	0
AX-166503180	1	NA	1	2	0	1	0	2	0	2	2	0	2	0	2	2	2	2	2	2	2	2	0	2	NA	0
AX-166503181	2	2	2	2	2	2	2	2	2	2	2	2	2	2	2	2	2	2	2	2	2	2	2	2	2	2
AX-166503182	0	2	0	0	0	0	1	0	0	0	0	0	2	0	0	0	0	2	0	2	0	2	0	2	0	0
AX-166503183	1	0	1	2	2	1	1	2	1	0	2	1	1	1	2	2	2	1	0	NA	0	1	1	1	2	1
AX-166503184	1	1	1	2	2	1	1	2	2	2	2	2	2	2	1	2	2	2	2	2	2	1	2	2	2	2
AX-166503185	1	1	1	2	2	1	1	2	2	2	2	2	2	2	1	2	2	2	2	2	2	1	2	2	2	2
AX-89781025	0	0	0	0	0	0	NA	0	0	0	0	0	0	0	0	0	0	0	0	0	0	0	0	0	0	0
AX-123357172	0	0	0	0	0	0	0	0	0	0	0	0	0	0	0	0	0	0	0	0	0	0	0	0	0	0
AX-166503186	2	2	2	2	2	2	NA	2	2	2	2	2	2	2	2	2	2	2	2	2	2	2	2	2	2	2
AX-166503187	2	2	2	2	2	2	1	2	2	2	2	2	2	2	2	2	2	2	2	2	2	2	2	2	2	2
AX-123357173	0	0	1	0	0	0	1	0	0	0	0	0	0	1	0	0	0	0	0	0	0	0	0	0	0	0
AX-166503188	0	0	1	0	0	0	0	0	0	0	0	0	0	0	0	0	1	0	0	0	1	0	0	0	0	0
AX-166503189	0	0	0	0	0	0	0	0	0	0	0	0	0	0	0	0	0	0	0	0	0	0	0	0	NA	0
AX-123357174	2	2	1	2	2	2	2	2	2	2	2	2	2	1	2	2	2	2	2	2	2	2	2	2	2	2
AX-166503190	2	2	2	2	2	NA	2	2	2	2	2	2	2	2	1	2	2	2	2	2	2	2	2	2	2	2
AX-166503191	2	1	2	2	2	2	2	2	2	2	2	2	2	2	2	2	2	1	2	1	2	2	2	NA	2	2
AX-166503192	2	2	2	2	2	2	2	2	1	1	2	2	NA	2	2	2	2	2	2	2	2	1	2	2	2	2
AX-166503193	2	1	2	1	1	2	1	NA	1	2	1	2	1	2	1	1	2	0	1	1	2	1	1	0	1	1
AX-166503194	0	0	0	0	0	0	1	0	0	0	0	0	0	0	0	0	0	0	0	0	0	0	0	0	0	0
AX-123357176	1	0	0	1	1	0	1	2	1	1	1	0	0	0	2	2	0	0	0	1	0	1	1	1	1	1
AX-166503195	0	0	0	0	0	0	0	0	0	1	0	0	0	0	0	0	0	0	1	0	0	0	0	0	0	0
AX-166503196	2	0	0	0	0	2	0	2	0	2	0	0	0	0	0	0	0	0	1	0	1	0	0	0	0	0
AX-166503197	2	2	2	2	2	2	2	2	2	2	2	2	2	2	2	2	2	2	2	2	2	2	2	2	2	2
AX-166503198	0	0	0	0	0	0	0	0	0	0	0	0	0	0	0	0	0	0	0	0	0	0	0	0	0	0
AX-166503199	2	2	2	2	2	2	1	2	2	2	2	2	2	2	2	2	2	2	2	2	2	2	2	2	2	2
AX-166503200	1	2	2	1	1	2	1	0	1	1	1	2	2	2	0	0	2	2	2	1	2	1	1	1	1	1
AX-166503201	2	2	2	2	2	2	1	2	2	2	2	2	2	2	2	2	2	2	2	2	2	2	2	2	2	2
AX-123357178	0	0	1	0	0	0	0	0	0	0	0	0	0	0	0	0	0	0	0	0	0	0	0	0	0	0
AX-166503202	2	2	2	2	2	NA	2	2	2	2	2	2	2	2	2	2	2	2	2	2	2	2	2	2	2	2
AX-166503203	2	1	2	0	1	2	1	1	1	2	1	2	1	2	1	1	2	0	1	1	2	1	1	0	NA	1
AX-166503204	0	0	0	0	0	0	0	0	0	0	0	0	0	0	0	0	0	0	0	0	0	0	0	0	0	0
AX-89781084	2	2	2	2	2	2	2	2	2	2	2	2	2	2	2	2	2	2	2	2	2	2	2	2	2	2
AX-123357179	0	0	0	0	0	1	0	0	0	0	0	0	0	0	0	0	0	0	0	0	0	0	0	0	0	0
AX-166503205	0	0	0	0	0	0	0	0	0	0	0	0	0	0	0	0	0	0	0	0	0	0	0	0	0	0
AX-166503206	2	2	0	2	2	1	2	2	2	1	2	0	2	0	2	2	2	2	2	1	1	2	2	1	2	2
AX-166503207	2	2	1	2	2	2	1	2	2	2	2	2	2	1	2	2	2	2	2	2	2	2	2	2	2	2
AX-123357180	0	0	1	0	0	0	0	0	0	NA	0	0	0	0	0	0	0	0	1	0	1	0	0	0	0	0
AX-166503208	2	2	2	2	2	2	2	2	2	NA	2	2	2	2	2	2	2	2	2	2	2	2	2	2	2	2
AX-166503209	0	1	1	2	1	1	1	1	1	0	1	0	1	0	1	1	1	2	1	1	1	1	1	2	1	1
AX-89781100	0	0	2	0	0	0	1	0	0	1	0	0	0	0	0	0	0	0	1	0	1	0	0	0	0	0
AX-166503210	0	0	2	0	0	0	1	0	0	0	0	0	0	0	0	0	0	0	1	0	1	0	0	0	0	0
AX-166503211	0	0	0	0	0	0	0	0	0	NA	0	0	0	0	0	0	0	0	0	0	0	0	0	0	0	0
AX-166503212	0	1	1	2	1	0	1	0	2	0	0	0	2	0	0	0	1	2	1	2	1	2	2	2	1	1
AX-166503213	2	2	0	2	2	2	1	2	2	1	2	2	2	2	2	2	2	2	1	2	1	2	2	2	2	2
AX-166503214	NA	2	2	2	2	1	2	2	1	1	2	2	1	2	2	2	2	2	2	1	2	1	1	1	2	2
AX-166503215	1	2	2	2	2	1	2	2	1	1	2	2	0	2	2	2	2	NA	2	1	2	1	1	2	2	2
AX-166503216	0	0	0	0	0	0	0	0	0	0	0	0	0	0	0	0	0	0	0	0	0	0	0	0	NA	0
AX-166503217	1	2	2	2	2	1	2	2	1	1	2	2	1	2	2	2	2	2	2	1	2	1	1	2	2	2
AX-123357181	1	2	2	2	2	1	2	2	1	0	2	2	1	2	2	2	2	2	2	1	2	1	1	2	2	2
AX-89781117	2	2	0	2	2	2	1	2	2	1	2	2	2	2	2	2	2	2	1	2	1	2	2	2	2	2
AX-166503218	2	2	2	2	2	2	1	2	2	2	2	2	2	2	2	2	2	2	2	2	2	2	2	2	2	2
AX-166503219	2	2	2	2	2	2	1	2	2	2	2	2	2	2	2	2	2	2	2	2	2	2	2	2	2	2
AX-166503220	1	2	0	2	NA	0	2	2	1	1	0	1	0	1	2	0	0	2	0	2	2	1	1	2	2	1
AX-166503221	2	2	1	2	2	2	2	2	2	2	NA	2	2	2	2	2	2	2	2	2	2	2	2	2	2	2
AX-89781130	2	2	1	2	2	2	2	2	2	2	2	2	2	2	2	2	2	2	2	2	2	2	2	2	2	2
AX-166503222	1	1	0	2	1	1	1	1	2	1	1	0	2	0	1	1	0	2	1	2	0	2	2	2	1	1
AX-166503223	2	1	2	1	1	2	1	1	1	2	1	2	1	2	1	1	2	0	1	1	2	1	1	0	1	1
AX-166503224	0	0	0	0	0	0	1	0	0	0	0	0	0	0	0	0	0	0	0	0	0	0	0	0	0	0
AX-166503225	0	0	0	0	0	0	0	0	0	0	0	0	0	0	NA	0	0	0	0	0	0	0	0	0	0	0
AX-166503226	1	NA	2	2	2	1	2	2	1	1	2	2	1	2	2	2	2	NA	2	1	2	1	1	NA	2	2
AX-123357183	2	2	1	2	2	2	1	2	2	2	2	2	2	2	2	2	2	2	2	2	2	2	2	2	2	2
AX-123357184	0	0	1	0	0	0	1	0	0	0	0	0	0	0	0	0	0	0	0	0	0	0	0	0	0	0
AX-123357185	1	2	2	2	2	1	2	2	1	1	2	2	1	2	2	2	2	2	2	1	2	1	1	2	2	2
AX-166503227	2	2	1	2	2	2	1	2	2	2	2	2	2	2	2	2	2	2	2	2	2	2	2	2	2	2
AX-166503228	2	2	2	2	2	2	1	2	2	2	2	2	2	2	2	2	2	2	2	2	2	2	2	2	2	2
AX-166503229	0	0	1	0	0	0	1	0	0	0	0	0	0	0	0	0	0	0	0	0	0	0	0	0	0	0
AX-166503230	2	2	2	2	2	2	1	2	2	2	2	2	2	2	2	2	2	2	2	2	2	2	2	2	2	2
AX-89781157	2	2	2	2	2	2	2	2	2	2	2	2	2	2	2	2	2	2	2	2	2	2	2	2	2	2
AX-166503231	0	1	0	2	1	0	1	1	1	0	1	0	1	0	1	1	0	2	1	1	0	0	1	2	1	1
AX-166503232	0	0	0	0	0	0	1	0	0	0	0	0	0	0	0	0	0	0	0	0	0	0	0	0	0	0
AX-166503233	2	2	2	2	2	2	1	2	2	2	2	2	2	2	2	2	2	2	2	2	2	2	2	2	2	2
AX-166503234	0	1	0	2	1	0	1	1	1	0	1	0	1	0	1	1	0	2	1	1	0	0	1	2	1	1
AX-166503235	2	2	1	2	2	2	2	2	2	2	2	2	2	2	2	2	2	2	2	2	2	2	2	2	2	2
AX-166503236	2	2	1	2	2	2	2	2	2	2	2	2	2	2	2	2	2	2	2	2	2	2	2	2	2	2
AX-123357186	1	0	0	1	1	0	1	2	1	1	1	0	0	0	2	2	0	0	0	1	0	1	1	1	NA	1
AX-166503237	0	0	0	0	0	0	0	0	0	0	0	0	0	0	0	0	0	0	0	0	0	0	0	0	0	0
AX-123357187	2	2	1	2	2	2	2	2	2	2	2	2	2	2	2	2	2	2	2	2	2	2	2	NA	2	2
AX-166503238	0	0	0	0	0	0	0	0	0	0	0	0	0	0	0	0	0	1	0	0	NA	NA	0	0	0	0
AX-166503239	2	2	0	2	2	2	1	2	2	2	2	2	2	2	2	2	2	2	2	2	2	2	2	2	2	2
AX-166503240	2	0	2	0	1	2	1	1	1	2	1	2	1	2	1	1	2	0	1	0	2	1	1	0	1	1
AX-166503241	2	2	2	2	2	2	2	2	2	2	2	2	2	2	2	2	2	2	2	2	2	2	2	2	2	2
AX-166503242	0	0	1	0	0	0	1	0	0	1	0	0	0	0	0	0	0	0	1	0	1	0	0	0	0	0
AX-166503243	2	2	2	2	2	2	2	2	2	2	2	2	2	2	2	2	2	2	2	2	2	2	2	2	2	2
AX-166503244	1	2	0	1	0	1	0	2	0	1	2	0	1	0	2	2	0	2	0	2	0	1	0	2	0	0
AX-166503245	2	2	2	2	2	2	1	2	2	2	2	2	2	2	2	2	2	2	2	2	2	2	2	2	2	2
AX-166503246	0	0	1	0	0	0	0	0	0	0	0	0	0	0	0	0	0	0	0	0	0	0	0	0	0	0
AX-166503247	2	2	2	2	2	2	1	2	2	2	2	2	2	2	2	2	2	2	2	2	2	2	2	2	2	2
AX-166503248	0	0	1	0	0	0	0	0	0	0	0	0	0	0	0	0	0	0	0	0	0	0	NA	0	0	0
AX-89781195	2	2	1	2	2	2	2	2	2	2	2	2	2	2	2	2	2	2	2	2	2	2	2	2	2	2
AX-166503249	2	2	2	2	2	2	2	2	2	NA	2	2	2	2	2	2	2	2	2	2	2	2	2	2	2	2
AX-166503250	2	2	2	2	2	2	2	2	2	2	2	2	2	2	2	2	2	2	2	2	2	2	2	2	2	2
AX-166503251	2	2	1	2	2	2	2	2	2	2	2	2	2	2	2	2	2	2	2	2	2	2	2	2	2	2
AX-166503252	2	2	2	2	2	2	2	2	2	2	2	2	2	2	2	2	2	2	2	2	2	2	2	2	2	2
AX-166503253	2	2	1	2	2	2	2	2	2	2	2	2	1	2	2	2	2	2	2	2	2	2	2	2	2	2
AX-123357189	2	2	NA	0	0	2	0	2	0	2	0	0	2	1	0	0	0	2	0	2	0	2	0	2	0	0
AX-166503254	1	1	0	0	0	1	1	0	0	1	0	2	0	2	0	1	1	0	1	0	1	1	0	0	0	1
AX-123357190	2	2	1	2	2	2	2	2	2	2	2	2	2	2	2	2	2	2	2	2	2	2	2	2	2	2
AX-166503255	0	0	0	0	0	0	0	0	0	0	0	0	0	0	0	0	0	0	0	0	0	0	0	0	0	0
AX-123357191	1	2	2	1	1	2	1	0	1	1	1	2	2	2	0	0	2	2	2	1	2	1	1	1	1	1
AX-166503256	0	1	0	1	1	1	NA	1	0	1	1	0	1	0	1	0	0	1	0	1	0	1	0	0	1	1
AX-123357192	2	2	2	2	2	2	2	2	1	1	2	2	2	2	2	2	2	2	2	1	2	2	1	2	2	2
AX-166503257	1	1	2	2	2	1	1	2	2	2	2	1	2	0	2	1	1	2	1	2	1	1	2	2	2	1
AX-123357193	1	2	2	2	2	2	2	2	2	1	2	1	NA	2	2	2	2	2	1	2	2	1	2	2	2	2
AX-166503258	2	2	1	2	2	2	2	2	2	2	2	2	2	2	2	2	1	2	2	2	2	2	2	2	2	2
AX-123357194	2	2	2	2	2	2	2	2	1	1	2	2	2	2	2	2	2	2	2	1	2	2	1	2	2	2
AX-166503259	NA	0	1	1	0	0	0	0	0	1	0	0	0	1	NA	0	2	0	1	0	0	0	0	0	0	0
AX-166503260	0	NA	2	NA	0	0	NA	0	0	1	0	0	1	NA	0	0	1	0	2	0	2	0	0	0	NA	0
AX-123357195	1	2	2	2	2	2	2	2	1	0	2	1	1	2	2	2	2	2	1	1	2	1	1	2	2	2
AX-166503261	2	2	2	2	2	2	2	2	2	2	2	2	2	2	2	2	2	2	2	2	2	2	2	2	2	2
AX-89781235	2	2	0	1	2	NA	1	1	2	2	2	2	2	2	2	2	2	2	2	2	NA	2	2	NA	2	1
AX-166503262	2	2	1	1	0	1	2	0	1	2	0	2	2	2	0	2	2	1	2	2	2	2	1	1	0	1
AX-123357196	1	2	2	2	2	2	2	2	1	0	2	1	1	2	2	2	2	2	1	1	2	1	1	2	2	2
AX-166503263	1	0	1	1	2	1	0	2	2	2	2	1	1	0	2	0	0	1	1	1	0	1	2	1	2	1
AX-166503264	2	2	1	2	2	2	2	2	2	2	2	2	2	2	2	2	1	2	2	2	2	2	2	2	2	2
AX-166503265	1	2	2	2	2	2	2	2	NA	1	2	1	1	2	2	2	2	NA	1	1	2	1	NA	NA	2	2
AX-123357197	2	2	2	2	2	2	2	2	2	2	2	2	2	2	2	2	2	2	2	2	2	2	2	2	2	2
AX-166503266	2	2	2	2	2	2	2	2	2	2	2	2	2	1	2	2	2	2	2	2	2	2	2	2	2	2
AX-166503267	0	0	0	0	0	0	0	0	0	0	0	0	0	0	0	0	0	0	1	0	1	0	0	0	0	0
AX-89781259	2	2	1	1	2	1	1	1	2	2	2	2	2	2	2	2	2	2	2	1	1	2	2	1	2	1
AX-123357198	2	2	0	1	2	1	1	1	2	2	2	2	2	2	2	2	2	2	2	1	1	2	2	1	2	1
AX-166503268	0	0	0	0	0	0	NA	0	0	1	0	0	0	0	0	0	0	0	1	0	0	0	1	0	1	0
AX-166503269	2	2	1	2	1	1	2	1	2	2	1	2	2	2	1	2	2	2	2	2	2	2	2	2	1	2
AX-123357199	0	0	0	0	0	0	0	0	0	0	0	0	0	0	0	0	0	0	0	0	0	0	0	0	0	0
AX-166503270	1	2	2	0	0	1	1	0	1	2	1	0	2	2	0	1	1	1	2	NA	2	1	1	1	1	1
AX-166503271	0	1	1	1	1	0	1	0	2	1	0	2	1	1	1	0	2	2	1	1	2	NA	2	1	1	2
AX-166503272	0	0	1	0	0	0	0	0	0	0	0	0	0	0	0	0	1	0	0	0	0	0	0	0	0	0
AX-166503273	2	2	2	2	2	2	1	2	2	2	2	2	2	2	2	2	2	2	2	2	2	2	2	2	2	2
AX-166503274	1	0	0	1	0	1	0	NA	0	0	1	0	0	0	2	1	1	1	0	1	0	1	0	1	0	0
AX-123357202	1	2	2	2	2	2	2	2	1	1	2	2	1	2	2	2	2	2	1	1	2	1	1	2	2	2
AX-166503275	2	2	2	2	2	2	1	2	2	2	2	2	NA	2	2	2	2	2	2	2	2	2	2	2	2	2
AX-166503276	1	0	2	1	1	1	1	0	1	1	0	2	1	2	0	0	2	0	2	0	2	1	1	0	1	1
AX-166503277	0	0	1	0	0	0	0	0	0	0	0	0	0	0	0	0	1	0	0	0	1	0	0	0	0	0
AX-166503278	0	0	0	0	0	0	0	0	0	1	0	0	0	0	0	0	0	0	NA	0	0	0	0	0	0	0
AX-123357204	1	2	2	2	2	1	2	2	1	1	2	2	1	2	2	2	2	2	1	1	2	1	1	2	2	2
AX-166503279	1	1	0	0	0	1	1	0	0	1	0	2	0	2	0	1	1	0	1	0	1	1	0	0	0	1
AX-166503280	0	0	1	0	1	0	0	1	0	0	1	0	0	0	1	0	0	0	0	0	0	0	0	0	1	0
AX-166503281	1	2	2	2	2	1	2	2	1	1	2	2	1	2	2	2	2	2	1	1	2	1	1	2	2	2
AX-166503282	0	0	0	0	1	0	0	0	2	0	1	0	0	0	0	0	1	0	1	0	0	0	1	0	0	0
AX-166503283	2	2	1	2	2	2	2	2	2	2	2	2	2	2	2	2	1	2	2	2	2	2	2	2	2	2
AX-89781301	2	2	2	2	2	2	2	2	2	2	2	2	2	1	2	2	2	1	2	2	2	2	2	1	2	2
AX-123357206	2	2	2	2	2	2	2	2	2	2	2	2	2	2	2	2	2	2	2	2	2	2	2	2	2	2
AX-166503284	1	2	2	0	0	1	1	0	1	2	1	0	2	2	0	1	1	1	2	1	2	1	1	1	1	1
AX-166503285	2	2	1	2	2	2	2	2	2	2	2	2	2	2	2	2	1	2	2	2	1	2	2	2	NA	2
AX-123357207	1	0	0	2	2	1	1	2	1	0	1	2	0	0	2	1	1	1	0	1	0	1	1	1	1	1
AX-166503286	2	2	2	2	2	2	1	2	2	2	2	2	2	2	2	2	2	2	1	2	2	2	2	2	2	2
AX-166503287	1	2	2	2	2	1	2	2	1	1	2	2	1	2	2	2	2	2	1	1	2	1	1	2	2	2
AX-166503288	0	0	0	0	0	0	0	0	0	0	0	0	0	0	0	0	0	0	0	0	0	0	0	0	0	0
AX-166503289	1	1	2	2	2	1	2	2	1	1	2	2	1	2	2	2	2	NA	1	1	2	1	1	NA	2	2
AX-123357209	0	0	1	0	0	0	0	0	0	0	0	0	0	0	0	0	0	0	0	0	0	0	0	0	0	0
AX-166503290	1	1	NA	1	0	0	1	1	1	1	0	1	0	1	2	0	0	2	0	1	2	1	1	1	1	1
AX-166503291	0	0	0	0	0	0	NA	0	0	0	0	0	0	0	0	0	0	0	1	0	0	0	NA	0	NA	0
AX-166503292	2	2	2	2	2	2	1	2	2	2	2	2	2	2	2	2	2	2	1	2	2	2	2	2	2	2
AX-166503293	2	2	2	2	2	2	2	2	2	2	2	2	2	2	2	2	2	2	2	2	2	2	2	2	2	2
AX-166503294	2	2	1	2	2	2	1	2	2	2	2	2	2	2	2	2	2	1	1	NA	1	NA	2	1	2	2
AX-166503295	2	2	2	2	2	2	1	2	2	2	2	2	2	2	2	2	2	2	1	2	2	2	2	2	2	2
AX-166503296	2	2	1	2	2	2	1	2	2	1	2	2	1	2	2	2	2	2	1	2	1	2	2	1	2	2
AX-166503297	2	2	1	2	2	2	2	2	2	2	2	2	2	2	2	2	2	2	2	2	2	2	2	2	2	2
AX-123357212	2	2	1	2	2	2	1	2	2	1	2	2	1	2	2	2	2	2	1	2	1	2	2	1	2	2
AX-166503298	2	2	2	2	2	2	1	2	2	2	2	2	2	2	2	2	2	2	1	2	2	2	2	2	2	2
AX-166503299	NA	2	2	2	2	1	2	2	1	1	2	2	0	2	2	2	2	2	1	1	2	1	1	2	2	2
AX-89781350	0	0	2	2	0	0	0	0	0	0	0	0	2	NA	0	0	2	0	2	0	0	0	0	0	0	0
AX-123357214	NA	2	2	NA	1	NA	1	0	1	1	0	1	2	2	0	0	1	1	2	NA	2	1	1	NA	1	1
AX-166503300	2	1	2	1	1	2	1	1	1	2	1	2	1	2	1	1	2	NA	2	1	2	1	1	NA	1	1
AX-166503301	2	2	1	2	2	2	2	2	2	2	2	2	2	2	2	2	2	2	2	2	2	2	2	2	2	2
AX-166503302	0	0	1	0	1	0	0	1	0	0	1	0	0	0	1	0	0	0	0	0	0	0	0	0	1	0
AX-166503303	2	2	2	2	2	2	2	2	2	2	2	2	2	2	2	2	2	2	2	2	2	2	2	2	2	2
AX-89781364	1	2	2	2	2	1	2	2	1	1	2	2	1	2	2	2	2	2	1	1	2	1	1	2	2	2
AX-166503304	1	0	1	2	2	1	2	2	1	1	1	1	1	NA	2	1	1	0	2	0	1	0	1	1	1	1
AX-166503305	2	2	1	2	2	2	2	2	2	2	2	2	2	2	2	2	2	2	2	2	2	2	2	2	2	2
AX-166503306	1	1	2	2	2	1	1	2	2	1	2	0	2	0	2	1	1	2	1	2	1	1	2	2	2	1
AX-166503307	0	0	1	0	0	0	0	0	0	0	0	0	0	0	0	0	0	0	0	0	0	0	0	0	0	0
AX-166503308	2	2	2	2	2	2	1	2	2	1	2	2	1	2	2	2	2	2	1	2	1	2	2	1	2	2
AX-166503309	0	0	0	0	0	0	0	0	0	0	0	0	0	0	0	0	0	0	0	0	0	0	0	0	0	0
AX-123357217	1	0	1	2	2	1	2	2	1	1	1	1	1	0	2	1	1	1	2	1	1	1	1	2	1	1
AX-123357218	0	0	0	0	0	0	0	0	0	0	0	0	0	0	0	0	0	0	0	0	0	0	0	0	0	0
AX-166503310	1	2	2	0	0	1	1	0	1	2	0	1	2	2	0	0	1	1	2	1	2	1	1	1	1	1
AX-166503311	1	0	1	2	2	1	2	2	1	1	1	1	1	0	2	1	1	1	2	1	1	1	1	2	1	1
AX-166503312	0	1	2	2	2	0	1	2	1	0	2	0	1	0	2	1	1	2	0	1	1	0	1	2	2	1
AX-166503313	2	2	2	2	2	2	1	2	2	2	2	2	2	2	2	2	2	2	1	2	2	2	NA	2	2	2
AX-166503314	1	0	1	2	2	1	1	2	1	0	1	1	0	0	2	1	1	1	0	1	0	1	1	1	1	1
AX-166503315	2	2	2	2	2	2	1	2	2	2	2	2	2	2	2	2	2	2	1	2	2	2	2	2	2	2
AX-123357220	2	0	0	1	2	2	1	2	1	1	2	1	1	0	2	2	1	1	0	1	NA	1	1	1	1	1
AX-89781395	2	2	1	2	2	2	2	2	2	2	2	2	0	2	2	2	2	2	2	2	2	2	2	2	2	2
AX-166503316	2	2	2	2	2	2	2	2	2	2	2	2	2	2	2	2	2	2	2	2	2	2	2	2	2	2
AX-166503317	1	0	1	2	2	1	2	2	1	1	0	1	1	0	1	0	1	1	2	1	1	1	1	1	1	1
AX-123357221	2	2	2	2	2	2	2	2	2	2	2	2	2	2	2	2	2	2	2	2	2	2	2	2	2	2
AX-166503318	0	1	NA	0	0	0	0	0	0	0	1	0	0	NA	1	1	0	1	0	1	0	1	0	1	0	0
AX-166503319	2	2	2	2	2	2	1	2	2	2	2	2	2	2	2	2	2	2	1	2	2	2	2	2	2	2
AX-166503320	1	0	0	0	0	1	0	0	1	1	0	0	1	0	0	0	0	0	1	1	0	1	1	0	0	0
AX-123357222	0	0	1	0	0	0	0	0	0	0	0	0	0	0	0	0	0	0	0	0	0	0	0	0	0	0
AX-166503321	2	2	1	2	2	2	2	2	2	2	2	2	2	1	2	2	2	2	2	2	2	2	2	2	2	2
AX-123437417	1	2	2	2	2	1	2	2	1	1	2	2	1	2	2	2	2	2	1	1	2	1	1	2	2	2
AX-123481771	1	0	0	0	0	1	0	0	1	1	0	0	1	0	0	0	0	0	1	1	0	1	1	0	0	0
AX-166503322	1	1	0	0	0	1	1	0	0	1	0	2	0	2	0	1	1	0	1	0	1	1	0	0	0	1
AX-166503323	2	2	2	2	2	2	2	2	2	2	2	2	2	2	2	2	2	2	1	2	1	2	2	2	2	2
AX-123357224	2	2	1	2	2	2	2	2	2	2	2	2	2	1	2	2	2	2	2	2	2	2	2	2	2	2
AX-166503324	2	2	2	2	2	2	2	2	2	1	2	2	2	2	2	2	2	2	1	2	1	2	2	2	2	2
AX-166503325	0	0	1	0	1	0	0	1	0	0	1	0	0	0	1	0	0	0	0	0	0	0	0	0	1	0
AX-166503326	1	1	2	2	2	1	1	2	2	1	2	0	2	0	2	1	1	2	1	2	1	1	2	2	2	1
AX-166503327	2	2	2	2	2	2	1	2	2	2	2	2	2	2	2	2	2	2	1	2	2	2	2	2	2	2
AX-166503328	0	0	NA	1	0	0	0	0	0	0	2	0	2	0	2	2	1	0	0	0	2	0	0	0	0	0
AX-166503329	2	2	1	2	2	2	2	2	2	2	2	2	2	2	2	2	2	2	2	2	2	2	2	2	2	2
AX-123357225	0	0	1	0	0	0	0	0	0	0	0	0	1	0	0	0	0	0	0	0	0	0	0	0	0	0
AX-166503330	2	1	2	0	1	2	1	1	1	2	1	2	1	2	1	1	2	0	2	1	2	2	1	0	1	1
AX-166503331	0	0	1	0	1	0	0	1	0	0	1	0	0	0	NA	0	0	0	0	0	0	0	0	0	1	0
AX-166503332	1	1	0	0	0	1	1	0	0	1	0	2	0	2	0	1	1	0	1	0	1	1	0	0	0	1
AX-166503333	0	0	0	0	0	0	0	0	0	NA	0	0	0	0	0	0	0	0	1	0	1	0	0	0	0	0
AX-166503334	2	1	2	0	1	2	1	1	1	2	1	2	1	2	1	1	2	0	2	1	2	2	1	0	1	1
AX-123357226	1	2	2	2	2	1	2	2	1	1	2	2	1	2	2	2	2	2	0	1	2	1	1	2	2	2
AX-89781447	2	NA	1	2	2	2	2	2	2	2	2	2	2	1	2	2	2	1	2	NA	2	1	2	2	2	2
AX-123357227	2	2	1	2	2	2	2	2	2	2	2	2	2	2	2	2	2	2	2	2	2	2	2	2	2	2
AX-123357228	2	2	2	2	2	2	2	2	2	2	2	2	2	2	2	2	2	2	2	2	2	2	2	2	2	2
AX-166503335	1	0	2	2	2	1	1	2	2	1	2	0	2	0	2	1	0	2	1	2	0	NA	2	2	2	1
AX-166503336	2	NA	1	2	1	2	2	1	2	2	1	2	2	2	1	2	2	1	2	NA	2	1	2	1	1	2
AX-123357229	2	1	1	0	0	2	0	2	0	2	1	0	2	1	1	1	0	1	0	1	0	1	0	1	0	0
AX-166503337	1	2	1	1	1	1	1	1	1	1	1	1	2	2	1	1	0	1	1	0	1	2	1	2	0	1
AX-166503338	1	0	2	0	1	1	0	1	1	1	0	0	1	0	0	0	1	0	1	1	1	1	1	0	1	0
AX-166503339	2	2	1	2	2	NA	2	2	1	1	2	2	1	2	2	2	2	2	1	1	2	1	1	2	2	2
AX-166503340	0	1	0	2	1	0	1	1	1	0	1	0	1	0	1	1	0	2	0	1	0	0	1	2	1	1
AX-166503341	2	2	2	2	2	2	1	2	2	2	2	2	2	2	2	2	2	2	2	2	2	2	2	2	2	2
AX-89781491	2	2	1	2	2	2	2	2	2	2	2	2	2	2	2	2	2	2	2	2	2	2	2	2	2	2
AX-166503342	0	0	1	0	0	0	0	0	0	0	0	0	0	0	0	0	0	0	0	0	0	0	0	0	0	0
AX-123357233	0	0	1	0	0	0	0	0	0	0	0	0	0	0	0	0	0	0	0	0	0	0	0	0	0	0
AX-166503343	2	2	1	2	2	2	2	2	2	2	2	2	2	2	2	2	2	2	2	2	2	2	2	2	2	2
AX-123357234	2	2	2	2	2	2	1	2	2	2	2	2	2	2	2	2	2	2	2	2	2	2	2	2	2	2
AX-166503344	0	0	1	0	0	0	0	0	0	0	0	0	0	0	0	0	0	0	0	0	0	0	0	0	0	0
AX-89781503	2	2	2	2	2	2	2	2	2	2	2	2	1	2	2	2	2	2	2	2	2	2	2	2	2	2
AX-166503345	1	1	1	1	2	2	1	1	1	1	2	1	2	1	0	2	2	0	2	1	0	1	1	1	1	1
AX-123357235	2	2	0	2	2	2	1	2	2	2	2	2	2	2	2	2	2	2	1	2	1	2	2	2	2	2
AX-89781514	1	1	2	1	1	1	1	1	1	2	1	1	1	2	0	2	2	2	1	1	1	1	1	1	1	1
AX-166503346	0	0	1	0	0	0	0	0	0	0	0	0	0	0	0	0	1	0	0	0	0	0	0	0	0	0
AX-123357237	2	2	0	1	2	1	0	1	2	2	2	2	2	1	2	2	1	2	2	1	1	2	2	1	2	1
AX-89781521	2	1	1	1	NA	2	1	2	1	1	2	1	0	2	NA	0	1	1	0	0	1	0	1	1	1	1
AX-166503347	2	1	2	1	1	1	2	1	2	1	1	2	1	2	1	2	2	1	2	1	2	1	2	2	1	1
AX-123357238	0	0	2	1	0	0	1	0	0	0	0	0	0	0	0	0	1	0	0	0	0	0	0	0	0	0
AX-123357239	2	2	0	1	2	1	0	1	2	2	2	2	2	2	2	2	1	2	2	1	1	2	2	1	2	1
AX-123357240	2	2	2	1	0	1	1	0	1	2	1	2	2	2	0	1	1	1	2	1	2	2	1	1	NA	1
AX-166503348	0	0	1	0	0	0	0	0	0	0	0	0	0	0	0	0	1	0	0	0	0	0	0	0	0	0
AX-166503349	2	1	2	1	1	1	2	1	2	1	1	2	1	2	1	2	2	1	2	1	2	1	2	2	1	1
AX-166503350	2	2	0	0	1	2	1	1	NA	2	2	NA	1	2	1	2	1	1	2	1	2	1	1	0	NA	NA
AX-166503351	1	0	2	2	2	1	1	2	1	0	1	0	1	0	2	1	1	1	0	1	0	1	1	2	1	1
AX-166503352	2	2	1	2	2	2	2	2	2	2	2	2	2	2	2	2	1	2	2	2	2	2	2	2	2	2
AX-123357241	2	2	1	1	2	1	NA	1	2	2	2	2	2	2	2	2	2	2	2	1	1	2	2	1	2	1
AX-89781552	0	0	0	0	0	0	0	0	0	0	0	0	0	0	0	0	0	0	0	0	0	0	0	0	0	0
AX-166503353	0	1	2	1	NA	0	1	0	1	1	0	2	1	2	0	0	1	0	2	0	2	0	1	0	1	1
AX-166503354	1	1	2	2	2	1	1	2	2	2	2	1	2	1	2	1	1	2	1	2	1	1	2	2	2	1
AX-123419494	0	0	2	1	0	1	2	1	0	0	0	0	0	1	0	0	1	0	0	1	1	0	0	1	0	1
AX-166503355	0	0	1	0	0	0	0	0	0	0	0	0	0	0	0	0	1	0	0	0	0	0	0	0	0	0
AX-166503356	1	0	2	2	2	1	1	2	1	0	1	0	1	0	2	1	1	NA	0	NA	0	1	1	2	1	1
AX-166503357	1	0	1	1	0	0	1	0	1	2	0	1	2	0	0	1	1	0	1	1	1	0	1	0	NA	0
AX-166503358	1	0	1	1	0	0	0	0	1	2	0	1	1	0	0	0	1	0	2	1	0	1	1	0	0	0
AX-166503359	1	1	2	2	2	1	1	2	2	2	2	1	2	1	2	1	1	2	1	2	1	1	2	NA	2	1
AX-166503360	2	1	2	1	1	1	1	1	2	1	1	2	1	2	1	2	2	1	2	1	2	1	2	2	1	1
AX-166503361	1	1	0	1	NA	0	1	1	1	1	0	1	0	1	2	0	0	2	0	1	2	1	1	1	NA	1
AX-166503362	2	2	1	2	2	2	2	2	2	2	2	2	2	2	2	2	1	2	2	2	2	2	2	2	2	2
AX-166503363	0	0	0	0	0	0	1	0	0	1	0	1	0	0	0	0	0	0	1	0	0	0	0	0	0	0
AX-166503364	2	2	1	1	0	1	2	0	1	2	0	2	2	2	0	2	2	1	2	2	2	2	1	1	0	1
AX-89781589	1	2	2	2	2	2	2	2	1	1	2	1	1	2	2	2	2	2	1	1	2	1	1	2	2	2
AX-166503365	1	0	0	0	NA	0	0	0	1	2	0	1	1	0	0	0	0	0	1	1	0	1	1	0	0	0
AX-166503366	2	2	0	0	0	2	0	2	0	2	NA	0	1	0	NA	2	0	NA	0	NA	0	2	0	2	0	0
AX-166503367	1	0	1	2	2	1	2	2	2	0	1	1	0	1	1	1	1	NA	0	1	0	NA	2	1	2	2
AX-166503368	2	2	2	2	2	2	1	2	2	2	2	1	2	2	2	2	2	2	1	2	1	2	2	2	2	2
AX-166503369	2	1	1	1	2	2	1	2	2	2	2	2	1	2	2	1	1	1	2	1	1	2	2	1	2	2
AX-123357244	1	NA	1	1	1	1	1	1	1	1	1	1	2	2	1	1	0	1	1	0	1	2	1	2	NA	1
AX-123357245	2	2	1	0	0	0	NA	0	1	2	0	2	2	2	0	2	2	1	2	1	1	2	1	0	0	0
AX-166503370	0	0	1	0	0	0	0	0	0	0	0	0	0	0	0	0	1	0	0	0	0	0	0	0	0	0
AX-166503371	2	2	2	1	0	1	1	0	1	2	1	2	2	2	0	1	1	1	2	1	2	2	1	1	1	1
AX-166503372	2	2	2	2	2	2	2	2	2	2	2	2	2	2	2	2	2	2	2	2	2	2	2	2	2	2
AX-166503373	2	1	2	1	1	1	2	1	1	1	0	2	0	2	0	1	2	1	2	1	2	1	2	2	1	1
AX-123357246	2	2	0	1	1	1	0	1	2	2	2	2	2	2	2	2	1	2	2	1	1	2	1	1	1	1
AX-166503374	2	NA	1	2	2	2	2	2	2	2	2	2	2	2	2	2	1	1	2	1	2	1	2	1	2	2
AX-166503375	1	2	1	1	2	2	2	2	2	2	2	2	2	2	2	2	1	2	2	2	2	1	2	2	2	2
AX-166503376	1	0	0	0	0	0	0	0	NA	1	0	1	1	0	0	1	0	0	1	1	0	2	1	0	0	1
AX-166503377	0	0	1	2	2	0	1	2	1	NA	1	0	0	0	2	1	1	1	0	1	0	1	1	2	1	1
AX-123388258	0	0	0	1	1	1	0	2	0	0	0	0	0	0	1	0	1	1	0	1	0	0	0	1	0	0
AX-123357247	2	2	1	1	1	NA	0	1	2	2	2	2	2	2	2	2	2	2	2	1	1	2	1	1	1	1
AX-166503378	1	1	1	1	0	0	1	0	1	2	0	1	2	0	0	2	1	1	2	2	1	2	1	1	0	1
AX-166503379	1	1	1	1	0	0	1	0	1	2	0	1	2	0	0	2	1	1	2	2	1	2	1	1	0	1
AX-166503380	2	2	1	2	2	2	2	2	2	2	2	2	2	2	2	2	1	2	2	2	2	2	2	2	2	2
AX-166503381	1	0	2	2	1	1	1	2	1	1	1	0	1	0	2	1	1	1	0	1	0	1	1	2	1	1
AX-166503382	1	0	0	0	0	0	0	0	1	2	0	1	1	0	0	1	0	0	1	1	0	2	1	0	0	1
AX-166503383	1	0	0	0	0	0	0	0	1	2	0	1	1	0	0	1	0	0	NA	1	0	2	1	0	0	1
AX-166503384	2	1	2	1	1	1	2	1	1	1	1	2	1	2	1	2	2	1	2	1	2	1	2	2	1	1
AX-123357248	1	1	1	1	1	0	2	1	1	0	0	1	1	1	0	1	1	1	2	1	2	1	1	1	2	1
AX-89781655	1	2	2	2	2	2	2	2	1	NA	2	1	1	2	2	1	2	2	0	1	2	0	1	2	2	1
AX-166503385	NA	0	1	1	2	1	1	2	1	1	1	0	0	0	2	1	1	1	0	1	0	0	1	1	1	1
AX-166503386	0	1	0	0	0	0	0	0	0	0	0	0	1	0	0	1	0	0	1	0	1	0	0	0	0	0
AX-166503387	0	1	0	0	0	0	0	0	0	0	0	0	1	0	0	1	0	0	NA	0	0	0	0	0	0	0
AX-166503388	1	1	0	1	1	2	1	2	1	1	2	0	0	0	2	2	1	2	0	2	0	1	1	2	1	1
AX-166503389	0	0	0	NA	2	1	1	2	1	0	1	0	0	0	2	1	1	2	0	1	0	NA	1	NA	1	1
AX-166503390	0	0	2	1	1	1	2	1	0	0	0	0	0	1	0	0	1	0	0	1	1	0	1	1	1	1
AX-166503391	2	2	2	2	2	2	1	2	2	2	2	2	2	2	2	2	2	2	2	2	2	2	2	2	2	2
AX-166503392	0	1	1	NA	0	0	1	0	0	0	0	0	1	0	0	1	1	1	1	1	1	1	NA	1	0	1
AX-166503393	0	0	1	0	0	0	0	0	0	0	0	0	0	0	0	0	1	0	0	0	0	0	0	0	0	0
AX-166503394	0	1	0	1	NA	1	0	1	1	1	1	0	1	0	1	0	0	1	0	1	0	1	0	0	1	1
AX-166503395	2	2	2	1	0	1	1	0	1	2	1	2	2	2	0	1	1	1	2	1	2	2	1	1	1	1
AX-166503396	0	0	0	0	0	0	0	0	0	0	0	0	0	0	0	0	0	0	0	0	0	0	0	0	0	0
AX-166503397	2	NA	1	2	2	2	2	2	2	2	2	2	2	2	2	2	1	1	2	2	2	NA	2	1	2	2
AX-166503398	1	0	0	0	0	0	0	0	1	1	0	1	1	0	0	0	0	0	1	2	0	1	1	0	0	0
AX-166503399	1	1	0	0	0	1	0	0	0	1	1	0	1	0	0	0	0	1	0	1	1	1	0	1	0	0
AX-166503400	1	0	0	0	0	0	0	0	1	NA	0	1	1	0	0	0	0	0	1	1	0	1	2	0	0	0
AX-89781688	2	2	2	2	2	2	2	2	1	NA	2	1	2	2	2	2	2	2	2	1	2	2	1	2	2	2
AX-166503401	0	0	2	0	0	0	1	0	0	0	0	0	0	2	0	0	1	0	0	0	0	0	0	0	1	0
AX-123357249	1	1	1	1	NA	0	1	0	1	2	NA	1	2	NA	0	2	1	1	2	NA	1	2	1	1	0	1
AX-89781692	0	0	0	0	0	0	0	0	0	0	0	0	0	0	0	0	0	0	0	0	0	0	0	0	0	0
AX-123357250	1	1	1	0	0	1	0	0	1	1	1	1	1	2	0	0	1	1	0	1	1	1	0	1	1	1
AX-166503402	2	1	2	2	2	2	2	2	2	2	2	1	2	2	2	1	2	2	0	2	1	2	1	2	2	2
AX-123357251	0	0	0	1	2	1	1	2	1	0	1	0	0	0	2	1	1	1	0	1	0	0	1	NA	1	1
AX-89781696	0	2	2	2	2	2	2	2	1	NA	2	1	0	2	2	2	2	2	0	1	2	0	1	2	2	2
AX-166503403	0	0	0	1	1	1	1	1	1	0	NA	0	0	0	2	NA	1	1	0	1	0	0	1	1	1	1
AX-166503404	0	0	0	0	0	0	0	0	0	0	0	0	0	0	0	0	0	0	0	0	0	0	0	0	0	0
AX-166503405	1	0	1	2	2	1	1	2	1	1	1	NA	1	0	2	1	1	1	0	1	0	1	1	1	1	1
AX-166503406	2	2	2	1	0	1	1	0	1	2	1	2	2	2	0	1	1	1	2	1	2	2	1	1	1	1
AX-166503407	2	2	2	2	2	2	2	2	2	2	2	2	2	2	2	2	2	2	2	2	2	2	2	2	2	2
AX-166503408	0	0	1	0	0	0	0	0	0	0	0	0	0	0	0	0	1	0	0	0	0	0	0	0	0	0
AX-166503409	0	0	0	0	0	0	0	0	0	0	0	0	1	0	0	1	0	0	0	0	0	0	0	0	0	0
AX-166503410	1	1	1	1	0	0	1	1	1	1	0	1	0	1	2	0	0	2	0	1	2	1	1	1	1	1
AX-166503411	0	1	0	2	2	1	1	2	2	1	2	0	1	0	1	1	1	1	1	1	1	2	1	2	1	1
AX-166503412	1	1	1	2	2	1	2	2	1	1	1	1	1	0	2	2	1	1	1	1	0	1	2	1	1	1
AX-166503413	2	2	1	2	2	2	2	2	2	2	2	2	2	2	2	2	1	2	2	2	2	2	2	2	2	2
AX-166503414	0	0	1	0	0	0	1	0	0	0	0	0	0	0	0	0	0	0	0	0	0	0	0	0	0	0
AX-123357254	1	2	2	2	2	2	2	2	1	0	2	1	1	2	2	2	2	2	1	1	2	1	1	2	2	2
AX-166503415	0	0	2	1	1	0	2	0	0	0	0	0	0	1	0	0	1	0	1	0	0	0	1	0	1	1
AX-166503416	2	1	2	2	2	2	NA	2	2	2	2	2	2	2	2	2	2	1	2	1	2	1	2	1	2	2
AX-166503417	0	1	1	1	0	0	1	0	0	0	0	0	1	0	0	2	1	1	1	1	1	1	0	1	0	1
AX-166503418	1	2	0	1	1	1	1	1	1	1	1	1	2	1	1	1	0	1	1	0	1	2	1	2	0	2
AX-166503419	0	0	1	0	0	0	0	0	0	0	0	0	0	0	0	0	1	0	0	0	0	0	0	0	0	0
AX-166503420	2	1	1	NA	0	1	0	0	0	1	0	1	1	1	1	1	0	1	1	1	1	0	1	0	1	1
AX-166503421	1	0	1	0	0	0	0	0	0	0	0	0	1	0	0	0	1	0	1	0	0	1	0	0	0	0
AX-166503422	1	0	1	0	0	0	0	0	0	0	0	0	1	0	0	0	1	0	1	0	0	1	0	0	0	0
AX-166503423	2	2	1	2	2	2	2	2	2	2	2	2	2	2	2	2	2	2	2	2	2	2	2	2	2	2
AX-166503424	0	1	0	1	0	0	1	0	0	0	0	0	1	0	0	1	0	1	0	1	1	0	0	1	0	0
AX-123401194	2	2	2	1	1	1	1	0	1	2	1	2	2	2	1	1	1	1	2	1	2	2	1	1	1	1
AX-123357256	1	1	1	1	0	0	1	0	1	2	0	1	2	0	0	1	1	1	1	2	1	1	0	1	0	0
AX-166503425	NA	1	1	0	0	1	0	0	0	1	0	1	1	1	1	1	0	1	1	1	1	0	1	0	1	1
AX-166503426	NA	1	1	2	2	1	2	2	2	1	2	0	1	0	1	1	2	1	1	1	1	2	1	2	1	1
AX-166503427	1	0	0	1	0	2	1	2	1	1	1	0	0	0	1	1	1	1	0	1	0	0	1	1	1	1
AX-166503428	1	1	1	1	0	0	1	0	1	2	0	1	2	0	0	1	1	1	1	2	1	1	1	NA	0	0
AX-166503429	2	2	2	2	2	2	2	2	2	NA	2	2	2	2	2	2	2	2	2	2	2	2	2	2	2	2
AX-123357258	1	1	1	1	0	0	1	0	1	2	0	1	2	0	0	1	1	1	1	2	1	1	1	1	0	0
AX-166503430	2	2	1	2	2	2	1	2	2	2	2	2	2	2	2	2	1	2	2	2	2	2	2	2	2	2
AX-166503431	2	1	2	1	2	2	1	2	2	2	2	2	1	2	2	1	2	1	2	1	1	2	2	1	2	2
AX-166503432	1	1	2	1	0	2	1	2	2	2	2	1	1	2	1	2	2	1	2	2	2	1	1	2	2	2
AX-166503433	2	2	1	2	2	2	2	2	2	2	2	2	2	2	2	2	1	2	2	2	2	2	2	2	2	2
AX-166503434	0	0	2	1	0	1	1	2	1	1	1	1	0	0	1	0	1	1	1	1	1	0	1	1	1	1
AX-166503435	0	0	1	0	0	0	0	0	0	0	0	0	0	0	0	0	1	0	0	0	0	0	0	0	0	0
AX-166503436	2	2	2	1	2	1	1	0	1	2	1	2	2	2	1	2	1	1	2	1	2	NA	1	1	1	1
AX-166503437	1	2	1	0	1	1	1	0	1	1	0	1	2	2	1	1	0	1	1	0	1	2	0	1	0	0
AX-123357259	1	1	1	1	1	2	0	1	1	2	2	1	1	1	2	1	2	1	1	1	1	1	1	1	0	1
AX-123357260	2	2	2	1	2	1	1	0	1	2	1	2	2	2	1	2	1	1	2	1	2	2	1	1	1	1
AX-166503438	0	0	2	1	1	1	2	2	0	1	1	0	1	1	1	1	1	0	1	1	2	NA	2	2	1	1
AX-166503439	0	0	1	0	0	0	0	0	0	0	0	0	0	0	0	0	1	0	0	0	0	0	0	0	0	0
AX-166503440	0	0	0	0	0	0	0	0	0	1	0	1	0	0	0	0	0	0	0	0	0	0	0	0	0	0
AX-123357262	0	0	0	1	0	1	1	NA	1	0	1	0	0	0	1	0	1	1	0	1	0	0	1	1	1	1
AX-166503441	1	2	1	2	2	2	2	2	2	2	2	2	1	2	2	2	1	2	1	2	2	1	2	2	2	2
AX-166503442	2	1	2	0	0	1	1	0	0	1	0	2	1	2	1	1	1	1	1	1	1	0	1	0	1	1
AX-166503443	0	0	1	0	0	0	0	0	0	0	0	0	0	0	0	0	1	0	0	0	0	0	0	0	0	0
AX-166503444	2	2	2	2	2	2	1	2	2	2	2	2	2	2	2	2	2	2	2	2	2	2	2	2	2	2
AX-166503445	2	2	0	1	2	1	1	0	1	1	1	1	2	2	1	2	1	1	1	1	1	2	1	1	1	1
AX-166503446	0	0	1	1	1	0	2	1	2	0	1	1	0	2	0	0	1	0	2	0	0	0	1	0	1	1
AX-89781825	2	2	0	0	0	2	0	1	0	2	1	0	1	0	1	1	0	2	0	1	0	2	0	0	0	0
AX-166503447	0	0	1	0	0	0	0	0	0	0	0	0	0	0	0	0	1	0	0	0	0	0	0	0	0	0
AX-166503448	2	NA	2	2	2	2	2	2	2	1	2	1	2	2	2	2	2	1	2	1	2	1	2	1	2	2
AX-89781832	1	0	1	1	0	1	0	1	0	2	0	1	1	0	0	0	1	0	1	1	1	1	0	0	0	0
AX-166503449	0	1	0	2	2	1	2	2	2	1	2	0	1	0	1	1	1	1	1	1	1	2	1	2	1	1
AX-166503450	NA	0	1	0	0	0	0	0	1	1	0	1	1	0	0	0	1	0	1	1	1	1	1	0	0	0
AX-89781838	0	1	1	2	2	1	2	2	2	1	2	0	1	NA	1	1	2	1	1	1	1	2	1	2	1	1
AX-123357263	1	2	2	1	2	2	1	1	0	0	0	2	1	0	1	1	1	2	2	0	2	2	1	2	NA	2
AX-166503451	2	2	1	2	2	2	2	2	2	2	2	2	1	2	2	2	1	2	2	2	2	2	2	2	2	2
AX-166503452	2	2	1	2	2	2	2	2	2	2	2	2	2	2	2	2	1	2	2	2	2	2	2	2	2	2
AX-166503453	2	2	2	2	2	2	2	2	2	2	2	2	2	2	2	2	2	2	2	2	1	2	2	2	2	2
AX-89781849	0	0	1	0	0	0	0	0	1	2	0	0	1	0	0	0	1	0	0	1	1	1	1	0	0	0
AX-166503454	NA	1	1	2	2	1	2	2	2	1	2	0	1	NA	1	1	2	1	1	1	1	2	1	2	1	1
AX-166503455	2	2	0	1	1	1	0	0	2	1	1	2	1	1	1	1	1	2	1	1	0	2	0	0	1	1
AX-166503456	1	1	2	1	2	0	1	0	1	1	1	2	2	2	1	2	1	0	2	0	2	1	1	0	1	1
AX-166503457	1	0	0	1	0	2	0	2	0	1	1	0	0	0	1	1	1	1	0	1	0	0	0	1	0	0
AX-166503458	0	0	2	1	1	1	2	2	0	1	1	0	1	1	1	1	1	0	1	1	2	0	2	2	1	1
AX-89781864	0	1	0	2	2	1	2	2	2	1	2	0	1	0	1	1	2	1	0	1	0	2	1	2	1	1
AX-166503459	1	2	2	1	1	2	1	0	1	1	1	2	2	2	1	0	2	2	2	1	2	1	1	1	1	1
AX-166503460	0	0	1	0	0	0	0	0	0	0	0	0	0	0	0	0	1	0	0	0	0	0	0	0	0	0
AX-89781875	0	0	1	0	1	0	1	NA	1	1	0	2	0	2	0	1	0	0	0	1	0	0	1	1	1	1
AX-166503461	1	1	1	0	0	1	0	0	0	1	0	1	1	1	1	1	0	1	1	1	1	0	1	0	1	1
AX-166503462	2	2	2	1	2	1	1	0	1	2	1	2	2	2	1	1	1	1	2	1	2	2	1	1	1	1
AX-123357264	1	1	1	1	1	2	0	1	1	2	2	1	1	2	2	1	1	1	0	1	0	1	1	1	0	1
AX-166503463	1	0	1	0	0	0	0	0	0	0	0	0	1	0	0	0	1	NA	0	0	0	1	0	0	0	0
AX-123357265	2	2	1	2	2	2	2	2	2	2	2	2	2	2	2	2	2	2	1	2	1	2	2	2	2	2
AX-166503464	2	2	0	2	2	2	2	2	2	2	2	2	2	2	2	2	2	2	1	2	1	2	2	2	2	2
AX-166503465	2	1	1	0	0	2	0	1	0	2	0	0	1	0	1	1	0	1	1	1	0	0	0	NA	0	0
AX-166503466	2	2	2	2	2	2	2	2	2	2	2	2	2	2	2	2	2	2	2	2	2	2	2	2	2	2
AX-166503467	2	2	2	2	2	2	2	2	2	2	2	2	2	2	2	2	2	2	2	2	1	2	2	2	2	2
AX-166503468	0	0	1	0	0	0	0	0	0	0	0	0	0	0	0	0	0	0	0	0	0	0	0	0	0	0
AX-166503469	0	0	0	0	0	0	0	0	0	NA	0	0	0	0	0	0	0	0	0	0	0	0	0	0	0	0
AX-123357266	2	1	1	0	0	1	0	0	0	1	0	2	1	2	1	1	0	1	1	1	1	0	1	0	1	1
AX-166503470	2	2	1	2	2	2	2	2	2	2	2	2	2	2	2	2	2	2	2	2	2	2	2	2	2	2
AX-166503471	0	0	0	0	0	0	0	0	0	0	0	0	0	0	0	0	0	0	0	0	0	0	0	0	0	0
AX-166503472	0	0	0	0	0	0	0	0	0	0	0	0	0	0	0	0	0	0	0	0	0	0	0	0	0	0
AX-123357267	2	2	2	1	2	1	1	NA	1	2	1	2	2	2	1	1	1	1	2	1	2	2	1	1	1	1
AX-166503473	2	2	2	2	2	2	2	2	2	NA	2	2	2	2	2	2	2	2	2	2	2	2	2	2	2	2
AX-166503474	0	0	0	0	0	0	0	0	0	0	0	0	0	0	0	0	0	0	0	0	0	0	0	0	0	0
AX-166503475	2	1	2	1	2	1	1	0	1	2	1	2	2	2	1	1	1	0	2	0	2	1	1	0	1	1
AX-166503476	2	2	2	1	2	1	1	0	1	2	1	2	2	2	1	1	1	1	2	1	2	2	1	1	1	1
AX-166503477	2	2	1	2	2	2	2	2	2	2	2	2	2	2	2	2	1	2	2	2	2	2	2	2	2	2
AX-123357268	NA	1	1	0	0	1	0	0	0	1	0	2	1	2	1	1	0	1	1	1	1	0	1	0	1	1
AX-166503478	1	2	2	2	2	1	1	1	2	2	2	2	2	2	2	2	2	2	2	2	2	2	2	2	2	2
AX-123357269	1	0	1	0	0	0	0	0	1	2	0	0	1	0	0	0	1	0	0	1	1	1	1	0	0	0
AX-89781943	2	2	0	2	2	2	2	2	2	2	2	2	2	2	2	2	0	2	2	2	2	2	2	2	2	2
AX-166503479	2	2	1	2	2	2	1	2	2	NA	2	2	2	1	2	2	2	2	1	2	1	2	2	2	2	2
AX-166503480	0	0	0	0	0	0	0	0	0	0	0	0	0	0	0	0	0	0	0	0	1	0	0	0	0	0
AX-123357270	0	1	1	2	2	1	2	2	2	1	2	0	1	0	1	1	2	NA	1	NA	1	2	1	2	1	1
AX-166503481	2	2	0	2	2	2	2	2	2	2	2	2	2	2	2	2	0	2	2	2	2	2	2	2	2	2
AX-123357271	2	2	2	1	2	1	1	0	1	2	1	2	2	2	1	1	1	1	2	1	2	2	1	1	1	1
AX-166503482	2	2	0	2	2	2	2	2	2	2	2	2	2	2	2	2	0	2	2	2	2	2	2	2	2	2
AX-166503483	2	2	NA	1	2	1	1	0	1	2	1	2	2	2	1	1	1	1	1	1	1	2	1	1	1	1
AX-89781954	0	NA	0	1	0	1	0	2	0	0	1	0	0	0	1	1	1	NA	0	NA	0	NA	0	NA	0	0
AX-123357272	1	0	1	0	0	0	0	0	1	2	0	0	1	0	0	0	1	0	0	NA	1	1	0	0	0	0
AX-166503484	2	2	1	2	2	2	1	2	2	2	2	2	2	2	2	2	1	2	2	2	2	2	2	2	2	2
AX-166503485	0	0	0	0	0	0	0	0	0	NA	0	0	0	0	0	0	0	0	0	0	0	0	0	0	0	0
AX-166503486	0	0	1	0	0	1	0	0	0	0	0	0	1	0	0	0	0	0	0	0	0	0	0	0	0	0
AX-166503487	0	0	1	0	0	1	0	0	0	0	0	0	1	0	0	0	0	0	0	0	0	0	0	0	0	0
AX-166503488	2	2	2	2	2	2	2	2	2	NA	2	2	2	2	2	2	2	2	2	2	2	2	2	2	2	2
AX-166503489	2	2	1	2	2	2	2	2	2	2	2	2	2	2	2	2	2	2	2	2	2	2	2	2	2	2
AX-166503490	2	2	1	2	2	2	2	2	2	2	2	2	2	2	2	2	2	2	2	2	2	2	2	2	2	2
AX-166503491	2	2	1	2	2	2	2	2	2	2	2	2	2	2	2	2	2	2	2	2	2	2	2	2	2	2
AX-166503492	0	0	1	0	0	0	0	0	0	0	0	0	0	0	0	0	0	0	0	0	0	0	0	0	0	0
AX-166503493	2	2	2	2	2	2	2	2	2	2	2	2	2	2	2	2	2	2	2	2	1	2	2	2	2	2
AX-166503494	2	NA	2	2	2	2	2	2	2	2	2	2	2	2	2	2	2	1	2	1	1	NA	2	1	2	2
AX-166503495	1	1	2	1	0	2	1	2	2	2	2	1	0	2	1	2	2	1	2	2	2	1	NA	1	2	2
AX-166503496	0	0	2	1	1	1	2	2	0	1	1	0	1	1	1	1	1	0	1	1	2	0	2	2	1	1
AX-166503497	1	1	2	0	0	1	0	0	1	1	1	1	0	2	0	1	1	0	2	1	2	1	0	0	1	1
AX-166503498	1	2	1	2	2	2	1	2	2	2	2	2	1	2	2	2	1	2	2	2	2	1	2	2	2	2
AX-166503499	2	2	2	2	2	2	2	2	2	2	2	2	2	2	2	2	2	2	2	2	1	2	2	2	2	2
AX-166503500	1	0	0	0	0	1	1	0	0	0	0	1	0	1	0	0	0	0	0	0	0	0	0	0	0	0
AX-123357273	1	1	0	1	0	0	0	0	0	0	0	0	1	0	1	0	0	1	0	0	0	1	0	0	0	0
AX-166503501	2	1	1	1	0	NA	1	1	0	1	0	1	1	1	1	1	0	1	0	1	2	0	1	1	1	1
AX-166503502	2	2	2	1	2	1	1	0	1	2	1	2	2	2	1	1	1	1	2	1	2	2	1	1	1	1
AX-166503503	1	0	1	0	0	0	1	0	1	1	0	0	1	0	0	0	1	0	0	1	1	1	1	0	0	0
AX-89782003	1	2	2	1	2	0	1	0	1	1	1	2	2	2	1	1	1	1	2	1	2	2	1	NA	1	1
AX-166503504	2	2	2	2	2	2	2	2	2	NA	2	2	2	2	2	2	2	2	2	2	2	2	2	2	2	2
AX-166503505	1	1	0	2	2	1	2	2	1	0	1	1	1	0	2	1	1	2	0	1	0	1	2	1	1	1
AX-166503506	0	0	0	0	0	0	0	0	0	0	0	0	0	0	0	0	0	0	0	0	0	0	0	0	0	0
AX-123357274	1	2	1	2	2	2	1	2	1	0	2	2	1	2	2	2	1	2	2	1	1	1	1	2	2	2
AX-166503507	1	1	0	1	2	1	0	2	2	2	2	0	1	0	1	1	1	1	2	1	0	2	NA	1	1	1
AX-166503508	1	0	2	1	1	2	1	2	2	2	2	1	1	2	1	2	2	0	2	1	2	0	1	0	2	2
AX-123357275	2	2	2	1	2	1	1	0	1	2	1	2	2	2	1	1	1	1	2	1	2	2	1	1	1	1
AX-123357276	2	1	1	1	0	2	2	1	0	1	0	2	1	1	1	1	0	1	0	1	2	0	1	1	1	1
AX-123357277	2	2	2	1	2	1	1	1	1	2	1	2	2	2	1	1	1	1	2	1	2	2	1	1	1	1
AX-123357278	1	1	0	1	2	0	1	0	0	0	0	1	1	0	1	0	0	1	0	0	0	1	1	0	0	0
AX-123357279	2	2	2	1	2	1	1	0	1	2	0	2	2	2	1	1	1	1	2	1	2	2	1	NA	1	1
AX-123357280	2	2	2	2	2	2	2	2	2	2	2	2	2	2	2	2	2	2	2	2	2	2	2	2	2	2
AX-166503509	1	1	0	2	2	1	2	2	1	1	1	1	1	NA	2	1	1	2	0	1	0	1	1	1	1	1
AX-123357282	0	0	0	1	0	1	1	2	1	0	1	0	0	0	1	1	1	1	0	1	0	0	1	1	1	1
AX-166503510	NA	1	0	1	2	NA	0	2	2	2	2	0	1	NA	2	2	1	1	2	1	0	2	1	1	1	NA
AX-166503511	0	0	1	0	0	0	0	0	0	0	0	0	0	0	0	0	1	0	0	0	0	0	0	0	0	0
AX-166503512	2	2	1	2	2	2	2	2	2	2	2	2	2	2	2	2	1	2	2	2	2	2	2	2	2	2
AX-123357283	0	0	0	1	0	1	1	2	1	0	1	0	0	0	1	1	1	1	0	1	0	0	1	1	1	1
AX-123357284	2	2	2	2	2	2	2	2	2	2	2	2	2	1	2	2	2	2	2	2	2	2	2	2	2	2
AX-166503513	1	2	2	2	2	2	1	2	2	2	2	2	1	2	2	2	2	2	2	2	2	1	2	2	2	2
AX-123357285	1	2	2	1	2	1	1	1	2	1	1	1	2	2	2	1	2	1	1	0	2	2	0	1	1	0
AX-123357288	2	2	1	2	2	2	2	2	1	1	2	2	2	2	2	2	1	2	2	1	2	2	1	2	2	2
AX-166503514	NA	2	2	2	2	2	1	2	2	2	2	2	1	2	2	2	2	2	2	2	2	1	2	2	2	2
AX-166503515	2	0	0	1	NA	2	1	2	0	2	1	NA	0	0	0	1	0	1	1	2	0	0	1	1	1	2
AX-89782057	1	1	0	1	0	1	2	1	1	0	2	1	0	0	2	1	2	0	2	1	1	1	1	1	0	1
AX-123357290	2	2	2	1	2	1	1	0	1	2	1	2	2	2	1	1	1	1	2	1	2	2	1	1	1	1
AX-123357291	2	2	2	1	2	1	1	0	1	2	1	2	2	2	1	1	1	1	2	1	2	2	1	1	1	1
AX-166503516	0	0	1	0	0	0	0	0	0	0	0	0	0	0	0	0	1	0	0	0	0	0	0	0	0	0
AX-166503517	1	2	2	2	2	2	1	2	2	2	2	2	1	2	2	2	2	2	2	2	2	NA	2	2	2	2
AX-166503518	2	2	1	2	2	2	2	2	2	2	2	2	2	2	2	2	2	2	2	2	2	2	2	2	2	2
AX-123357292	2	2	2	1	2	1	1	0	1	2	1	2	2	2	1	1	1	1	2	1	2	2	1	1	1	1
AX-89782082	1	1	2	2	0	1	0	1	0	1	0	0	1	0	0	0	2	2	2	1	1	1	0	1	1	0
AX-123357293	1	2	2	2	2	2	2	2	2	2	2	1	2	2	1	2	2	2	2	2	2	2	2	2	2	2
AX-123357294	0	0	0	1	0	1	1	2	1	0	1	0	0	0	1	1	1	1	0	1	0	0	1	1	1	1
AX-123357295	2	1	1	1	1	2	1	1	2	2	1	2	1	2	2	1	2	2	1	1	2	2	2	1	1	2
AX-166503519	0	0	1	0	0	0	0	0	0	0	0	0	0	0	0	0	1	0	0	0	0	0	0	0	0	0
AX-166503520	2	2	1	2	2	2	2	2	2	2	2	2	2	2	2	2	1	2	2	2	2	2	2	2	2	2
AX-166503521	0	0	0	1	0	1	1	2	1	0	1	0	0	0	1	1	1	1	0	1	0	0	1	1	1	1
AX-166503522	1	0	2	1	1	1	1	2	1	2	1	2	1	2	1	2	0	0	0	2	1	NA	1	2	1	1
AX-123357296	1	2	1	2	2	2	2	2	2	1	2	1	1	2	2	2	1	1	1	1	2	2	2	2	2	2
AX-123357297	1	2	2	2	2	1	2	2	2	1	2	2	1	2	1	2	2	2	2	2	2	2	2	2	2	2
AX-166503523	1	NA	0	1	0	0	1	1	1	1	0	1	0	1	1	0	0	2	0	NA	1	2	1	NA	1	1
AX-166503524	0	0	1	0	0	0	0	0	0	1	0	1	1	1	0	0	0	0	0	1	1	0	0	1	0	0
AX-123357298	2	2	2	1	2	2	0	1	1	2	0	0	1	1	1	1	0	2	1	0	1	1	1	1	2	1
AX-89782115	2	2	2	1	NA	2	2	0	1	2	0	2	2	1	NA	1	1	1	1	2	1	1	1	NA	0	0
AX-123357300	2	2	1	2	2	2	2	2	2	2	2	2	2	2	2	2	2	2	2	2	2	2	2	2	2	2
AX-123471659	0	0	0	0	0	0	0	0	0	0	0	0	0	0	0	0	0	0	0	0	0	0	0	0	0	0
AX-123357301	1	0	1	1	2	0	2	2	1	1	2	1	1	0	1	2	1	0	1	0	1	1	1	0	1	1
AX-123357302	1	0	0	1	1	0	1	2	1	1	1	0	0	0	1	2	0	0	0	1	0	1	1	1	1	NA
AX-123357303	1	2	2	0	1	2	1	0	1	1	1	2	2	2	1	0	2	2	2	1	2	1	1	1	1	1
AX-166503525	1	2	2	2	2	1	2	2	2	1	2	2	2	2	1	2	2	2	2	2	2	2	2	2	2	2
AX-123497490	1	0	1	0	0	0	1	0	0	0	0	0	1	0	0	0	0	0	0	0	0	1	0	0	0	0
AX-123357304	0	0	1	0	0	0	0	0	0	0	0	0	0	0	0	0	0	0	0	0	0	0	0	0	0	0
AX-166503526	2	2	2	1	2	2	1	1	1	2	0	0	1	1	1	1	0	2	0	0	0	1	NA	1	2	1
AX-166503527	1	2	2	2	2	1	NA	2	2	1	2	2	2	2	1	2	2	2	2	2	2	2	2	2	2	2
AX-123357305	2	2	2	2	2	2	2	2	2	2	2	2	2	2	2	2	2	2	2	2	2	2	2	2	2	2
AX-123357306	1	1	1	1	0	0	1	1	1	1	0	1	0	1	2	0	0	2	0	1	2	1	1	1	1	1
AX-166503528	1	2	1	2	2	2	2	2	2	1	2	1	1	1	2	2	1	1	1	1	2	2	2	2	2	2
AX-166503529	1	0	0	0	0	0	1	0	0	0	0	0	1	0	0	0	0	0	0	0	0	1	0	0	0	0
AX-166503530	0	0	0	0	0	0	0	0	0	0	0	0	0	0	0	0	0	0	1	0	1	0	0	0	0	0
AX-123357309	1	0	0	0	0	0	1	0	0	0	0	0	1	0	0	0	0	0	0	0	0	1	0	0	0	0
AX-123357310	1	2	1	2	1	2	2	2	1	1	1	1	1	2	2	1	1	1	1	1	2	1	2	2	2	2
AX-166503531	1	1	0	0	1	2	0	0	1	NA	0	1	0	1	1	0	0	0	1	1	1	0	1	0	0	0
AX-166503532	1	2	2	2	2	1	1	2	2	1	2	2	2	2	1	2	2	2	2	2	2	2	2	2	2	2
AX-166503533	1	2	2	1	1	2	2	2	2	1	2	1	1	2	2	2	2	2	2	2	2	2	2	2	2	2
AX-166503534	0	0	0	0	0	0	0	0	0	0	0	0	0	0	0	0	0	0	1	0	1	0	0	0	0	0
AX-123485415	2	2	1	2	2	2	2	2	2	2	2	2	2	2	2	2	2	2	2	2	2	2	2	2	2	2
AX-123357311	2	2	1	2	2	2	2	2	2	2	2	2	2	2	2	2	2	2	1	2	1	2	2	2	2	2
AX-166503535	1	0	1	2	0	1	1	1	0	1	1	1	0	0	0	1	0	1	1	2	0	0	2	1	1	2
AX-123357312	1	0	0	2	0	1	1	1	0	1	1	1	0	0	0	1	0	1	1	2	0	0	2	1	NA	2
AX-166503536	2	2	2	1	1	2	2	0	1	2	0	2	2	1	1	1	1	1	1	2	1	1	1	1	0	0
AX-123357313	0	0	0	0	0	0	0	0	0	0	0	0	1	0	0	0	0	0	0	0	0	0	0	0	0	0
AX-166503537	1	2	2	1	0	NA	1	0	0	1	0	0	1	0	0	0	1	2	2	2	1	2	0	2	0	0
AX-89782192	0	0	0	1	1	0	0	2	1	0	NA	0	0	1	1	1	1	1	1	0	1	1	1	1	2	2
AX-89782197	2	2	2	1	NA	2	2	0	1	2	0	2	2	1	1	1	1	1	1	2	1	1	1	1	0	0
AX-166503538	1	2	1	NA	0	1	1	0	0	1	0	0	0	0	1	0	NA	2	NA	2	1	2	0	2	0	0
AX-166503539	2	1	2	1	1	2	NA	NA	2	2	1	2	2	2	1	1	2	2	2	2	1	1	1	1	1	1
AX-166503540	1	2	2	2	2	2	1	2	2	2	2	2	1	2	2	2	2	2	2	2	2	1	2	2	2	2
AX-166503541	0	0	0	0	0	0	0	0	0	0	0	0	0	0	0	0	0	0	0	0	0	0	0	0	0	0
AX-123357317	2	1	2	2	1	2	1	2	2	2	2	2	1	2	2	2	2	2	2	2	2	2	2	2	2	2
AX-166503542	2	2	1	2	2	2	2	2	2	2	2	2	2	2	2	2	1	2	2	2	2	2	2	2	2	2
AX-89782225	1	0	2	1	1	0	0	0	0	1	0	1	1	0	0	0	0	0	0	0	0	0	0	1	0	0
AX-123357318	2	2	1	2	2	2	2	2	2	2	2	2	2	2	2	2	2	2	2	2	2	2	2	2	2	2
AX-166503543	2	2	2	2	2	2	2	2	2	2	2	2	2	2	2	2	2	2	2	2	2	2	2	2	2	2
AX-166503544	2	2	0	1	0	2	0	2	0	2	2	0	0	0	2	2	1	2	1	2	2	2	0	1	0	0
AX-166503545	1	0	0	0	0	0	0	0	0	0	0	0	1	0	0	0	0	0	0	0	0	0	0	0	0	0
AX-166503546	2	2	2	2	1	2	2	2	1	2	1	2	2	1	2	1	2	2	2	2	2	1	2	2	2	2
AX-166503547	1	1	0	0	1	2	0	0	1	2	0	2	0	1	1	0	0	0	1	1	1	0	1	0	0	0
AX-89782244	1	2	2	1	1	2	2	2	2	1	2	1	1	2	2	2	2	2	2	2	2	2	2	1	2	2
AX-166503548	1	2	2	2	2	2	1	2	2	2	2	2	1	2	2	NA	2	2	2	2	2	1	2	2	2	2
AX-123357322	2	2	2	2	1	2	2	2	1	2	1	2	2	1	2	1	2	2	2	2	2	1	2	2	2	2
AX-166503549	1	NA	1	2	1	2	2	2	1	1	1	1	1	2	2	1	NA	NA	1	NA	2	1	2	NA	NA	2
AX-166503550	1	1	0	1	0	0	2	0	0	0	0	0	2	0	0	1	0	1	0	1	0	1	0	1	0	0
AX-123357325	0	1	1	1	2	0	1	1	1	1	2	1	2	0	0	2	1	0	2	1	0	1	1	1	1	1
AX-166503551	1	0	0	1	1	0	0	0	0	1	0	1	1	0	0	0	0	0	0	0	0	0	0	1	0	0
AX-166503552	1	0	1	1	0	1	2	1	1	1	2	2	1	1	2	1	2	0	2	2	2	1	1	1	0	1
AX-89782277	2	1	2	2	1	2	1	2	2	2	2	2	0	2	2	2	2	2	2	2	2	2	2	2	2	2
AX-166503553	2	2	2	2	2	2	2	2	2	2	2	2	2	2	2	2	2	2	1	2	1	2	NA	2	NA	2
AX-166503554	2	2	2	2	2	2	2	2	2	2	2	2	2	2	2	2	2	2	2	2	2	2	2	2	2	2
AX-166503555	1	0	1	1	0	1	2	1	1	1	2	2	1	1	NA	1	2	0	2	2	2	1	1	1	0	1
AX-166503556	0	0	0	0	0	0	0	0	0	0	0	0	0	0	0	0	0	0	0	0	0	0	0	0	0	0
AX-166503557	2	2	2	2	2	2	2	2	2	2	2	2	2	2	2	2	2	2	1	2	1	2	2	2	2	2
AX-123504341	1	0	1	0	0	0	1	0	0	1	0	1	1	0	0	0	1	1	1	1	0	0	0	0	0	0
AX-166503558	1	1	1	1	2	2	1	1	1	1	2	1	2	1	0	2	2	0	2	1	0	1	1	NA	1	1
AX-166503559	1	2	1	1	1	1	2	1	2	2	2	2	1	2	2	2	2	1	2	2	2	2	2	1	2	1
AX-166503560	0	0	0	0	0	0	0	0	0	0	0	0	0	0	0	0	0	0	0	0	0	0	0	0	0	0
AX-89782314	1	2	1	2	2	2	2	2	1	1	1	2	1	1	1	2	0	2	1	2	2	2	1	1	2	2
AX-89782315	1	2	1	2	2	2	2	2	1	2	1	1	1	1	1	2	0	2	1	1	2	2	1	1	2	2
AX-89782316	0	0	2	2	2	0	1	1	0	0	0	0	2	0	0	0	0	0	0	0	1	0	1	0	1	1
AX-123357329	1	0	1	0	0	0	1	0	1	0	1	0	1	1	1	0	2	0	1	0	0	1	1	1	0	0
AX-123357330	1	1	2	2	2	1	1	2	0	0	1	0	2	0	1	0	0	1	0	1	1	0	1	1	1	1
AX-166503561	2	2	1	1	1	2	1	1	2	2	1	2	2	2	1	2	2	2	2	1	2	2	1	2	1	2
AX-89782322	0	0	0	0	0	0	0	0	0	0	1	0	1	0	1	1	0	0	0	0	0	0	0	0	0	0
AX-166503562	1	0	0	1	1	1	NA	2	0	1	1	0	0	0	1	0	0	0	0	1	0	0	1	0	1	0
AX-166503563	2	2	2	2	2	2	2	2	2	2	2	2	2	2	2	2	2	2	2	2	2	2	2	2	2	2
AX-166503564	0	0	0	0	0	0	0	0	0	0	0	0	0	0	0	0	0	0	0	0	0	0	0	0	0	0
AX-123357332	2	1	2	1	2	2	1	1	2	2	2	2	2	2	0	2	2	0	2	NA	0	NA	1	2	1	1
AX-123357333	2	1	1	NA	NA	2	1	2	1	2	2	1	2	1	1	2	2	0	2	1	0	1	1	1	1	1
AX-166503565	2	2	1	2	2	2	2	2	2	2	2	2	2	2	2	2	2	2	2	2	1	2	2	2	2	2
AX-123357334	1	1	1	1	2	2	1	1	1	1	2	1	2	1	0	2	NA	0	NA	1	0	1	1	NA	1	1
AX-166503566	0	0	0	1	NA	0	0	2	1	0	2	0	0	1	1	1	1	1	2	0	1	1	1	1	1	2
AX-166503567	2	2	2	2	2	2	2	2	2	2	2	2	2	2	2	2	2	2	2	2	2	2	2	2	2	2
AX-166503568	0	0	0	1	1	0	1	1	0	0	1	0	0	0	1	0	0	0	0	1	0	0	1	0	NA	0
AX-166503569	1	1	2	2	2	1	1	2	0	0	1	1	2	0	1	0	0	1	0	NA	1	0	1	1	1	1
AX-166503570	0	0	0	1	1	0	1	1	0	0	1	0	0	0	1	0	0	0	0	1	0	0	1	0	1	0
AX-89782342	1	2	1	2	2	2	2	2	1	2	1	0	1	1	1	2	0	2	1	1	2	2	1	1	2	2
AX-166503571	1	1	0	0	0	1	0	0	1	2	1	NA	0	1	1	2	1	1	1	1	0	NA	0	NA	0	0
AX-123357335	0	0	0	1	1	0	0	2	1	0	2	0	0	1	1	1	1	1	2	0	1	1	1	1	1	2
AX-123357336	0	0	1	1	1	0	0	2	1	0	2	0	0	1	1	1	2	1	2	0	1	0	1	1	1	2
AX-166503572	2	2	2	1	1	2	1	1	2	2	1	2	2	2	1	2	2	2	2	1	2	2	1	2	1	2
AX-166503573	0	0	0	1	1	0	1	1	0	0	1	0	0	0	1	0	0	0	0	1	0	NA	1	0	1	0
AX-166503574	2	2	2	2	2	2	2	2	2	2	2	2	2	2	2	2	2	2	2	2	2	2	2	2	2	2
AX-89782356	0	0	0	0	0	0	0	0	0	0	0	0	0	0	0	0	0	0	0	0	NA	0	0	0	0	0
AX-166503575	1	1	2	0	2	0	1	1	1	1	1	1	2	NA	1	0	1	1	1	0	1	2	1	1	0	1
AX-166503576	1	1	0	2	1	2	1	1	2	1	1	1	0	1	1	2	1	1	2	2	2	1	1	1	2	1
AX-166503577	2	2	1	1	1	2	1	1	2	2	1	2	2	2	1	2	2	1	2	1	2	2	1	2	1	2
AX-123357337	0	0	1	0	0	0	0	0	0	0	0	0	0	0	0	0	1	0	0	0	0	0	0	0	0	0
AX-166503578	1	1	0	0	0	1	1	0	2	2	2	2	0	2	2	2	2	1	2	1	2	2	1	1	1	1
AX-166503579	2	0	0	0	0	2	0	2	0	2	2	0	0	0	2	2	0	0	0	0	0	0	0	0	0	1
AX-166503580	2	2	2	1	1	2	1	1	2	2	1	2	2	2	1	2	2	1	2	1	2	2	1	2	1	2
AX-166503581	0	0	0	0	0	0	0	0	0	0	0	0	0	0	0	0	0	0	0	0	0	0	0	0	0	0
AX-166503582	0	0	0	0	0	0	0	0	0	0	0	0	0	0	0	0	0	0	0	0	0	0	0	0	0	0
AX-166503583	0	0	0	1	NA	0	0	2	1	0	2	0	0	1	1	1	1	1	2	0	1	1	1	NA	1	2
AX-166503584	1	1	2	0	2	0	1	1	1	1	1	1	2	1	1	0	1	NA	1	0	2	2	1	1	0	1
AX-166503585	2	2	2	1	1	2	1	1	2	2	1	2	2	2	1	2	2	1	2	1	2	2	1	2	1	2
AX-166503586	2	2	2	2	2	2	2	2	2	2	2	2	2	2	2	2	2	2	2	2	2	2	2	2	2	2
AX-166503587	0	0	1	1	1	0	0	1	1	0	1	0	0	1	0	0	2	0	2	0	1	0	1	0	1	2
AX-166503588	2	2	2	1	1	2	1	1	2	2	1	2	2	2	1	2	2	1	2	1	2	2	1	2	1	2
AX-166503589	2	2	2	2	2	2	2	2	2	2	2	2	2	2	2	2	2	2	2	2	2	2	2	2	2	2
AX-166503590	2	2	2	1	1	2	2	0	1	2	0	2	2	1	1	NA	1	1	NA	2	1	1	1	1	NA	0
AX-166503591	1	1	2	1	2	1	1	1	0	0	0	0	2	0	0	0	0	0	0	0	1	0	0	1	0	1
AX-166503592	1	1	1	1	2	2	1	1	1	1	2	1	2	1	0	2	2	0	2	1	0	1	1	1	1	1
AX-166503593	1	1	0	2	0	2	1	1	1	1	1	1	0	1	1	2	1	1	1	2	0	0	1	NA	2	1
AX-123357340	0	0	0	0	0	0	0	0	0	0	0	0	0	0	0	0	0	0	0	0	0	0	0	0	0	0
AX-166503594	2	2	1	2	1	2	1	2	2	2	2	2	1	2	2	2	2	2	2	2	2	2	2	2	2	2
AX-166503595	1	1	1	1	0	0	1	1	1	1	0	1	0	1	2	0	0	2	0	1	2	1	1	1	1	1
AX-166503596	2	1	2	2	2	2	2	2	2	2	2	2	2	2	2	2	2	1	2	2	2	1	2	1	2	2
AX-166503597	2	2	1	2	1	2	1	2	2	2	2	2	1	2	2	2	2	2	2	2	2	2	2	2	2	2
AX-166503598	1	1	2	1	2	2	1	1	1	1	2	1	2	1	0	2	2	0	2	1	0	1	1	1	1	1
AX-123357341	1	1	1	0	1	0	1	1	0	1	1	1	2	1	1	0	1	1	0	0	1	1	1	1	0	1
AX-89782417	1	0	1	0	0	0	1	0	1	1	1	2	2	1	1	0	2	0	1	1	0	1	1	1	0	0
AX-123357342	1	1	1	1	2	2	1	1	1	1	2	1	2	1	0	2	2	0	2	1	0	1	1	1	1	1
AX-89782424	1	2	1	2	2	2	2	2	1	2	1	0	1	1	1	2	0	2	1	2	2	2	1	2	2	2
AX-166503599	1	1	0	2	0	2	1	1	1	1	1	1	0	1	1	2	1	1	1	2	0	0	1	1	2	1
AX-89782426	NA	0	2	2	1	0	1	0	NA	NA	1	2	1	NA	0	0	2	0	2	1	1	0	NA	NA	1	1
AX-166503600	2	2	1	2	2	2	2	2	2	2	2	2	2	2	2	2	2	2	2	2	2	2	2	2	2	2
AX-166503601	1	1	2	0	2	NA	1	1	1	1	1	1	2	1	1	NA	1	1	NA	0	2	2	1	1	0	1
AX-166503602	1	0	0	0	0	1	0	1	0	0	0	0	1	0	0	0	0	0	0	0	0	0	0	0	0	0
AX-166503603	2	2	2	2	2	2	2	2	2	2	2	2	2	2	2	2	2	2	2	2	2	2	2	NA	2	2
AX-166503604	1	0	0	1	NA	1	0	2	1	1	2	0	0	1	1	1	1	NA	2	1	2	NA	1	1	1	2
AX-166503605	NA	1	0	NA	0	NA	1	NA	2	2	2	2	0	2	2	2	2	2	2	2	2	2	2	NA	2	1
AX-166503606	0	0	0	0	0	0	0	0	0	0	0	0	0	0	0	0	0	0	0	0	0	0	0	0	0	0
AX-166503607	2	2	2	2	2	2	2	2	2	2	2	2	2	2	2	2	2	2	2	2	2	2	2	2	2	2
AX-123357344	0	0	0	0	0	0	0	0	0	0	0	0	0	0	0	0	0	0	0	0	0	0	0	0	0	0
AX-166503608	1	1	1	1	1	1	0	1	0	0	0	0	1	0	0	0	0	NA	0	NA	0	NA	0	1	0	1
AX-89782449	2	2	2	2	2	2	2	2	2	2	2	2	2	2	2	2	2	2	2	2	2	2	2	2	2	2
AX-166503609	1	1	0	2	NA	2	1	1	1	1	1	1	0	1	1	2	1	1	1	2	0	0	1	1	2	1
AX-166503610	0	0	1	0	1	0	1	0	0	0	0	0	1	0	0	0	0	0	0	0	0	0	0	0	0	0
AX-123357346	0	0	1	0	0	0	0	0	0	0	0	0	0	0	0	0	0	0	0	0	0	0	0	0	0	0
AX-166503611	1	1	1	1	2	2	1	1	1	1	2	1	2	1	0	2	2	0	2	1	0	1	1	1	1	1
AX-166503612	0	0	1	1	1	0	0	2	1	0	2	0	0	1	1	1	2	1	2	0	2	1	1	1	2	2
AX-166503613	2	2	2	2	2	2	2	2	2	2	2	2	2	2	2	2	1	2	1	2	1	2	2	2	2	2
AX-166503614	2	2	1	2	1	2	1	2	2	2	2	2	1	2	2	2	2	2	2	2	2	2	2	2	2	2
AX-89782469	2	1	NA	NA	0	2	0	1	0	2	1	0	2	0	NA	2	0	1	0	1	0	1	0	1	0	0
AX-166503615	1	0	1	0	0	1	0	NA	0	0	0	0	1	0	0	0	0	0	0	0	0	0	0	0	0	0
AX-123357348	0	0	1	0	0	0	0	0	0	0	0	0	0	0	0	0	0	0	0	0	0	0	0	0	0	0
AX-166503616	0	0	0	0	0	0	1	0	0	1	0	0	1	0	0	0	0	0	0	0	0	1	0	0	0	0
AX-166503617	2	2	2	1	1	2	2	0	1	2	0	2	2	1	1	1	1	1	0	2	0	1	1	1	0	0
AX-166503618	2	2	2	1	1	2	2	0	1	2	0	2	2	1	1	1	1	1	0	2	0	1	1	1	0	0
AX-166503619	0	0	NA	1	2	0	1	0	0	0	0	0	2	0	0	0	0	0	0	0	0	0	0	NA	0	1
AX-166503620	1	1	1	1	1	1	2	1	2	2	2	2	1	2	2	2	2	2	2	NA	2	2	NA	1	2	1
AX-166503621	2	2	1	2	1	2	2	2	1	2	1	2	2	2	2	2	1	2	1	2	1	1	2	2	2	2
AX-166503622	2	2	2	2	NA	2	NA	2	2	2	2	2	1	2	2	2	2	1	2	1	2	NA	2	1	2	2
AX-166503623	1	1	1	1	0	1	1	1	2	2	2	2	0	2	2	2	2	2	2	2	2	2	2	1	2	NA
AX-166503624	2	2	1	2	2	2	2	2	2	2	2	2	2	2	2	2	2	2	2	2	2	2	2	2	2	2
AX-166503625	2	2	2	2	2	2	2	2	2	2	2	2	2	2	2	2	1	2	1	2	1	2	2	2	2	2
AX-166503626	1	1	1	1	1	1	0	1	0	0	0	0	1	0	0	0	0	0	0	0	0	0	0	1	0	1
AX-123357352	1	2	1	2	2	0	1	2	2	2	2	2	2	1	2	2	1	2	2	2	1	2	2	2	2	2
AX-123357353	1	2	2	0	2	1	1	1	2	1	1	1	2	2	2	1	2	1	1	0	2	2	0	1	1	0
AX-123357354	1	0	2	1	0	0	0	0	0	1	1	1	1	0	1	0	2	0	1	NA	0	0	0	0	0	0
AX-89782527	1	1	2	0	0	0	0	0	1	1	0	2	1	1	0	0	2	1	1	2	0	1	NA	1	0	0
AX-166503627	1	1	1	1	2	1	1	1	1	0	0	0	2	0	0	0	1	0	0	0	0	0	0	1	0	1
AX-123357355	0	0	1	0	0	0	0	0	0	0	0	0	0	0	0	0	0	0	0	0	0	0	0	0	0	0
AX-166503628	0	0	1	0	0	0	0	0	0	0	0	0	0	0	0	0	1	0	0	0	0	0	0	0	0	0
AX-89782535	2	2	2	1	1	2	2	0	2	2	1	2	2	1	1	1	1	1	1	2	1	2	2	1	0	0
AX-166503629	0	0	1	0	0	0	0	0	0	0	0	0	0	0	0	0	1	0	0	0	0	0	0	0	0	0
AX-166503630	0	0	0	0	0	0	0	0	0	0	0	0	0	0	0	0	0	0	0	0	0	0	0	0	0	0
AX-123357356	1	2	0	2	2	2	1	2	2	1	2	1	1	1	1	2	2	2	1	2	2	1	2	2	2	2
AX-166503631	0	1	0	1	0	0	NA	0	0	0	1	0	1	0	1	1	0	0	0	1	0	0	0	1	0	0
AX-166503632	2	2	2	2	1	2	1	2	2	2	2	1	1	2	2	2	2	2	2	2	2	2	2	2	2	2
AX-123357357	1	2	1	0	2	1	1	1	2	1	1	1	2	2	2	1	2	1	1	0	2	2	NA	1	1	0
AX-166503633	NA	0	2	0	1	0	1	0	1	2	1	2	2	1	1	0	2	0	1	1	0	1	1	0	0	0
AX-166503634	2	2	0	2	2	2	2	2	2	2	2	2	2	2	2	2	0	2	2	2	2	2	2	2	2	2
AX-166503635	1	2	1	2	2	2	1	2	2	1	2	1	1	1	1	2	2	2	1	2	2	1	2	2	NA	2
AX-89782565	2	2	2	2	1	2	2	2	2	2	2	2	2	2	2	2	2	2	2	2	2	2	2	2	2	2
AX-89782568	0	0	0	0	1	0	0	0	0	0	0	0	0	0	0	0	0	0	0	0	0	0	0	0	0	0
AX-89782571	2	2	2	2	1	2	2	2	2	2	2	2	2	2	2	2	2	2	2	2	2	2	2	2	2	2
AX-166503636	1	0	1	0	0	0	NA	0	0	1	0	1	1	NA	1	0	0	0	1	0	0	1	0	0	0	0
AX-89782573	2	2	2	2	1	2	2	2	2	2	2	2	2	2	2	2	2	2	2	2	2	2	2	2	2	2
AX-166503637	0	1	0	2	1	0	1	2	0	0	1	0	1	1	1	1	0	1	1	1	1	0	0	2	2	2
AX-166503638	2	2	2	2	1	2	1	2	2	2	2	1	1	2	2	2	2	2	2	2	2	2	2	2	2	2
AX-166503639	2	2	1	2	2	2	2	2	2	2	2	2	2	2	2	2	1	2	2	2	2	2	2	2	2	2
AX-89782581	2	2	2	1	1	2	2	0	2	2	1	2	2	1	1	1	2	1	1	2	1	2	2	1	0	0
AX-89782588	0	0	0	0	1	0	0	0	0	0	0	0	0	0	0	0	0	0	0	0	0	0	0	0	0	0
AX-166503640	2	2	2	2	2	2	1	2	1	2	1	1	1	2	2	2	1	2	2	1	2	2	1	2	2	2
AX-166503641	1	0	2	0	1	0	1	0	1	2	1	2	2	1	1	0	2	0	1	1	0	1	1	0	0	0
AX-166503642	2	2	2	2	1	2	1	2	2	2	2	1	0	2	2	2	2	2	2	2	2	2	2	2	2	2
AX-89782593	0	0	0	0	1	0	0	0	0	0	0	0	0	0	0	0	0	0	0	0	0	0	0	0	0	0
AX-89782595	2	2	2	1	1	2	2	0	2	2	1	2	2	1	1	1	2	1	1	2	1	2	2	1	0	0
AX-166503643	0	0	0	0	0	0	1	0	0	0	0	0	NA	0	0	0	0	0	0	0	0	0	0	0	0	0
AX-166503644	2	1	2	1	2	2	1	2	2	2	2	2	1	2	2	2	2	2	2	1	2	2	2	1	2	2
AX-166503645	2	2	1	2	2	2	2	2	2	2	2	2	2	2	2	2	1	2	2	2	2	2	2	2	2	2
AX-89782604	2	2	2	1	NA	2	2	0	2	2	1	2	2	1	1	1	2	1	1	2	1	2	2	1	0	0
AX-166503646	1	2	0	2	1	2	1	2	1	0	2	0	0	1	2	2	0	2	1	1	2	1	1	2	2	2
AX-123357359	1	2	1	2	2	2	2	2	2	1	2	2	1	1	1	2	2	1	1	1	2	0	2	1	2	2
AX-86765819	0	0	0	0	0	0	0	0	0	0	0	0	0	0	0	0	0	0	0	0	0	0	0	0	0	0
AX-123357360	0	0	0	1	1	0	0	2	0	0	1	0	0	1	1	1	0	1	1	0	1	0	0	1	2	2
AX-123357361	1	2	0	2	1	2	1	2	1	0	1	0	0	1	1	2	0	2	1	1	2	1	1	2	2	2
AX-123357362	1	2	0	2	2	2	2	2	2	1	2	2	1	1	1	2	2	2	1	2	2	1	2	2	2	2
AX-166503647	2	2	2	2	2	2	2	2	2	2	2	2	2	2	2	2	2	2	2	2	2	2	2	2	2	2
AX-166503648	2	2	2	2	1	2	1	2	2	2	2	1	1	2	2	2	2	2	2	2	2	2	2	2	2	2
AX-89782634	0	0	0	0	0	0	0	0	0	0	0	0	0	0	0	0	0	0	0	0	0	0	0	0	0	0
AX-166503649	2	1	2	1	2	NA	1	2	2	2	2	2	1	2	2	2	2	2	2	1	2	2	2	1	2	2
AX-166503650	2	2	1	2	2	2	2	2	2	2	2	2	2	2	2	2	2	2	2	2	2	2	2	2	2	2
AX-166503651	0	0	0	0	1	0	0	0	0	1	0	0	0	0	0	0	0	0	0	0	0	0	0	0	0	0
AX-166503652	2	2	1	2	2	2	2	2	2	2	2	2	2	2	2	2	2	2	2	2	2	2	2	2	2	2
AX-166503653	2	2	2	2	1	2	2	2	2	1	2	2	2	2	2	2	2	2	2	2	2	2	2	2	2	2
AX-166503654	0	0	0	0	1	0	0	0	0	1	0	0	0	0	0	0	0	0	0	0	0	0	0	0	0	0
AX-166503655	2	2	2	2	1	2	2	2	2	1	2	2	2	2	2	2	2	2	2	2	2	2	2	2	2	2
AX-166503656	2	2	2	2	1	2	1	2	2	2	2	1	1	2	2	2	2	2	2	2	2	2	2	2	2	2
AX-123357363	1	1	2	2	1	2	1	1	2	1	1	1	0	1	1	1	2	1	2	2	2	1	1	1	1	1
AX-166503657	0	1	2	2	1	0	1	2	0	0	1	0	1	1	1	1	1	2	1	1	1	0	0	2	2	2
AX-123357364	1	2	1	1	1	2	2	2	2	2	2	2	1	2	2	2	2	2	2	2	2	2	2	2	2	2
AX-123357366	2	2	1	2	2	2	2	2	2	2	2	2	2	2	2	2	2	2	2	2	2	2	2	2	2	2
AX-166503658	2	2	2	2	2	2	2	2	2	2	2	2	2	2	2	2	2	2	2	2	2	2	2	2	2	2
AX-166503659	2	2	1	2	2	2	2	2	2	2	2	2	2	2	2	2	2	2	2	2	2	2	2	2	2	2
AX-166503660	2	2	1	2	2	2	2	2	2	2	2	2	2	2	2	2	1	2	2	2	2	2	2	2	2	2
AX-166503661	1	2	1	1	1	2	2	2	2	2	2	2	1	2	2	2	2	2	2	2	2	2	2	2	2	2
AX-166503662	0	2	1	1	1	0	0	0	0	0	0	0	NA	0	0	0	0	1	0	1	0	1	0	1	0	0
AX-166503663	1	2	1	1	1	2	2	2	2	2	2	2	1	2	2	2	2	2	2	2	2	2	NA	2	NA	2
AX-89782677	0	0	2	1	2	1	2	0	1	0	NA	1	1	1	NA	NA	2	0	2	0	1	0	1	0	1	1
AX-166503664	2	2	1	2	2	2	2	2	2	2	2	2	2	2	2	2	1	2	2	2	2	2	2	2	2	2
AX-166503665	1	1	2	1	1	2	0	0	2	1	1	1	1	2	1	1	2	1	1	2	2	1	1	1	0	1
AX-123357370	1	1	0	1	2	0	2	2	1	1	2	1	1	0	1	2	0	1	1	0	1	2	1	1	2	1
AX-166503666	1	1	0	1	1	0	2	2	0	1	1	1	1	0	1	1	0	1	1	0	0	1	1	1	2	1
AX-166503667	0	0	1	0	0	0	0	0	0	0	0	0	0	0	0	0	0	0	0	0	0	0	0	0	0	0
AX-166503668	0	0	1	0	0	0	0	0	0	0	0	0	0	0	0	0	1	0	0	0	0	0	0	0	0	0
AX-166503669	1	2	1	1	1	2	2	2	2	2	2	2	1	2	2	2	2	2	2	2	2	2	2	2	2	2
AX-166503670	1	1	1	1	0	2	0	0	1	1	0	1	1	2	1	0	1	1	1	2	1	0	1	1	0	1
AX-166503671	0	0	1	0	0	0	0	0	0	0	0	0	0	0	0	0	1	0	0	0	0	0	0	0	0	0
AX-166503672	1	1	0	1	1	0	2	2	0	1	1	1	1	0	1	1	0	1	1	0	0	1	1	1	2	1
AX-166503673	0	0	1	0	0	0	0	0	0	0	0	0	0	0	0	0	1	0	0	0	0	0	0	0	0	0
AX-89782700	1	1	0	1	0	2	1	2	1	2	2	1	0	2	2	2	1	2	2	2	2	2	2	2	2	2
AX-166503674	2	2	1	2	2	2	2	2	2	2	2	2	2	2	2	2	2	2	2	2	2	2	2	2	2	2
AX-166503675	2	1	2	2	1	2	1	2	2	2	2	2	1	2	2	2	2	2	2	2	2	2	2	2	2	2
AX-166503676	1	1	2	1	1	2	0	0	2	1	1	1	0	2	1	1	2	1	1	2	2	1	1	1	0	1
AX-166503677	1	NA	1	1	1	2	2	2	2	2	2	2	1	2	2	2	2	NA	2	2	2	2	2	1	2	2
AX-166503678	0	0	0	0	0	0	0	0	0	0	0	0	0	0	0	0	0	0	0	0	0	0	0	0	0	0
AX-166503679	1	1	0	1	1	0	NA	2	0	1	2	1	1	0	2	2	0	1	1	0	0	1	1	1	2	1
AX-166503680	0	0	0	0	0	0	0	0	0	0	0	0	0	0	0	0	0	0	0	0	0	0	0	0	0	0
AX-123357371	2	1	1	1	2	2	1	2	2	2	2	2	1	2	2	1	2	1	2	1	2	2	2	1	2	2
AX-166503681	1	1	0	1	1	0	2	1	1	0	2	2	1	1	1	1	2	0	1	2	1	1	1	1	0	1
AX-166503682	2	2	1	1	0	1	2	1	1	1	2	2	2	1	2	1	2	1	2	2	2	2	1	1	0	1
AX-89782727	2	2	2	2	2	2	2	2	2	2	2	2	2	2	2	2	2	2	2	2	2	2	2	2	2	2
AX-166503683	1	1	2	1	2	2	0	1	1	2	0	0	1	1	1	1	0	2	1	0	1	1	1	1	2	1
AX-166503684	0	1	0	0	0	0	0	0	0	0	0	0	1	0	0	0	0	1	1	0	0	1	0	0	0	0
AX-166503685	0	0	1	0	0	0	0	0	0	0	0	0	0	0	0	0	0	0	0	0	0	0	0	0	0	0
AX-166503686	0	0	1	0	0	0	0	0	0	0	0	0	0	0	0	0	1	0	0	0	0	0	0	0	0	0
AX-166503687	2	2	1	2	2	2	2	2	2	2	2	2	2	2	2	2	2	2	2	2	2	2	2	2	2	2
AX-123357374	1	NA	2	1	2	2	1	1	1	1	2	1	2	1	0	2	2	0	2	1	0	1	1	1	1	1
AX-123357375	1	0	1	0	0	1	0	0	0	1	0	0	0	0	1	0	0	0	0	0	0	0	0	0	0	0
AX-89782756	2	2	2	1	1	2	2	0	1	2	0	2	2	1	1	1	1	1	1	2	1	1	1	1	0	0
AX-166503688	1	1	2	1	NA	2	0	1	1	2	NA	0	1	1	1	1	0	2	1	0	1	1	1	1	2	1
AX-166503689	1	1	1	1	1	0	2	0	1	0	2	2	1	1	2	1	2	0	2	1	1	1	1	0	1	1
AX-166503690	2	2	1	1	0	1	2	1	1	1	2	2	2	1	2	1	2	1	2	2	2	2	1	1	0	1
AX-166503691	2	1	2	2	2	2	2	2	2	2	2	2	1	2	2	2	2	1	1	2	1	1	2	2	2	2
AX-166503692	0	0	1	1	1	1	0	1	1	1	0	0	0	1	0	1	0	1	0	0	0	0	1	1	1	1
AX-89782784	2	1	2	2	2	2	2	2	2	2	2	2	2	2	2	2	2	1	2	1	2	1	2	1	2	2
AX-166503693	2	2	1	2	2	2	2	2	2	2	2	2	2	2	2	2	2	2	2	2	2	2	2	2	2	2
AX-166503694	NA	1	2	1	1	2	0	0	2	1	1	1	1	2	1	1	2	1	1	2	1	1	1	1	NA	1
AX-166503695	1	1	1	1	2	0	2	2	1	1	2	1	1	0	1	2	1	1	1	1	1	2	1	1	1	1
AX-166503696	0	0	1	1	NA	1	0	1	1	1	0	0	0	1	0	1	0	1	0	0	0	0	1	1	2	1
AX-166503697	0	0	1	0	0	0	0	0	0	0	0	0	0	0	0	0	1	0	0	1	0	0	NA	0	0	0
AX-166503698	0	0	1	0	0	0	0	0	0	0	0	0	0	0	0	0	0	0	0	0	0	0	0	0	0	0
AX-166503699	1	1	1	1	1	0	2	2	0	1	0	1	1	0	0	0	1	1	1	1	1	1	1	1	1	1
AX-166503700	0	1	2	0	1	0	1	0	1	0	0	1	2	0	0	0	0	0	0	0	0	0	0	0	0	0
AX-123357379	1	2	1	2	2	2	2	2	2	1	2	1	1	2	2	2	1	1	1	1	2	2	2	2	2	2
AX-123357380	1	1	1	1	2	0	2	2	1	1	2	1	1	0	1	2	1	1	1	1	1	2	1	1	1	1
AX-166503701	0	0	1	1	1	1	0	1	1	1	0	0	0	1	0	1	0	1	0	0	0	0	1	1	NA	1
AX-123516418	1	2	1	2	2	2	2	2	2	1	2	1	1	2	2	2	1	1	1	1	2	2	2	2	2	2
AX-89782817	1	0	0	1	1	0	0	0	1	0	0	1	1	0	0	0	1	0	0	0	0	0	NA	0	0	0
AX-166503702	0	0	1	0	0	0	0	0	0	0	0	0	0	0	0	0	1	0	0	0	0	0	0	0	0	0
AX-166503703	2	1	1	1	0	0	2	1	1	1	2	2	1	1	2	1	2	0	2	2	2	1	NA	1	0	1
AX-166503704	0	0	1	0	0	0	0	0	0	0	0	0	0	0	0	0	0	0	0	0	0	0	0	0	0	0
AX-166503705	1	0	1	0	NA	0	0	0	1	1	1	1	1	0	0	1	NA	1	1	1	0	1	0	0	0	0
AX-166503706	2	2	2	2	2	2	2	2	2	2	2	2	2	2	2	2	2	2	2	2	2	2	2	2	2	2
AX-166503707	1	0	2	0	2	0	1	1	1	0	0	1	2	1	0	0	1	0	1	0	2	1	1	0	0	1
AX-166503708	1	1	2	0	2	0	1	1	1	0	1	1	2	1	1	0	1	1	1	0	2	2	1	1	0	1
AX-166503709	1	1	2	0	2	0	1	1	1	0	1	1	2	1	1	0	1	1	1	0	2	2	NA	1	0	1
AX-166503710	1	1	0	2	0	2	0	1	0	NA	1	0	0	0	1	NA	1	1	1	NA	0	0	0	1	0	0
AX-166503711	2	2	1	2	2	2	2	2	2	2	2	2	2	2	2	2	2	2	2	2	2	2	2	2	2	2
AX-166503712	1	1	1	1	1	0	2	0	1	1	1	0	2	1	1	2	2	1	2	1	1	2	2	1	1	1
AX-166503713	1	1	1	1	1	0	1	0	1	1	1	0	1	1	1	2	2	1	2	0	1	1	2	1	1	1
AX-166503714	1	1	1	1	1	2	0	2	1	1	1	2	0	1	1	0	0	1	0	1	1	0	0	1	1	1
AX-166503715	1	1	1	1	1	0	2	0	1	1	1	0	2	1	1	2	2	1	2	1	1	2	2	1	1	1
AX-166503716	2	2	1	1	1	2	1	2	2	0	2	2	2	2	1	1	2	2	2	1	1	2	2	2	1	2
AX-166503717	1	1	0	2	0	2	1	1	1	2	1	1	0	1	1	2	1	1	1	2	0	0	1	1	2	1
AX-166503718	2	2	1	2	2	2	2	2	2	2	2	2	2	2	2	2	2	2	2	2	2	2	2	2	2	2
AX-166503719	2	2	1	1	1	2	1	2	2	NA	2	2	2	2	1	1	2	2	2	1	1	2	2	2	1	2
AX-166503720	2	2	2	2	2	2	2	2	2	2	2	2	2	2	2	2	2	2	2	2	2	2	2	2	2	2
AX-166503721	1	1	2	0	2	0	1	1	1	0	1	1	2	1	1	0	1	1	1	0	2	2	1	1	0	1
AX-89782856	2	2	2	2	1	2	2	2	1	2	2	2	2	2	2	2	2	2	1	2	1	1	2	2	2	2
AX-166503722	2	2	2	1	2	2	1	2	2	2	2	2	2	2	2	1	2	2	2	1	1	2	2	1	1	2
AX-166503723	2	2	2	2	2	2	2	2	2	2	2	2	2	2	2	2	2	2	2	2	2	2	2	2	2	2
AX-89782865	1	1	1	1	1	0	2	0	1	1	1	0	2	1	1	2	2	1	2	1	1	2	2	1	1	1
AX-166503724	0	0	1	1	0	0	1	0	1	0	1	0	0	0	0	1	1	0	1	1	1	1	1	1	1	0
AX-166503725	0	0	1	0	0	0	0	0	0	0	0	0	0	0	0	0	0	0	0	0	0	0	0	0	0	0
AX-166503726	2	2	2	2	2	2	2	2	2	2	2	2	2	2	2	2	2	2	2	2	2	2	2	2	2	2
AX-166503727	2	2	2	2	2	2	2	2	2	2	2	2	2	2	2	2	2	2	2	2	2	2	2	2	2	2
AX-166503728	0	0	0	0	0	0	0	0	0	0	0	0	0	0	0	0	0	0	0	0	0	0	0	0	0	0
AX-166503729	0	0	0	0	0	0	0	0	0	0	0	0	0	0	0	0	0	0	0	0	0	0	0	0	0	0
AX-123357382	2	2	2	1	2	2	1	2	2	2	2	2	2	2	2	1	2	2	2	1	1	2	2	NA	1	2
AX-89782892	2	2	2	2	1	2	2	2	1	2	2	2	2	2	2	2	2	2	1	2	1	1	2	2	2	2
AX-166503730	0	0	1	1	1	0	1	0	0	1	0	0	0	0	1	1	0	0	0	1	1	0	0	0	1	0
AX-166503731	1	1	1	1	1	2	0	2	1	1	1	2	0	1	1	0	0	1	0	1	1	0	0	1	1	1
AX-166503732	1	1	0	2	0	2	1	1	1	2	1	1	0	1	1	2	1	1	1	2	0	0	1	1	2	1
AX-166503733	1	1	0	2	0	2	1	1	1	2	1	1	0	1	1	2	1	1	1	2	0	0	1	1	2	1
AX-166502455	1	2	1	1	0	1	0	1	0	1	1	0	2	0	1	1	0	1	1	0	1	2	0	2	0	0
AX-89782911	0	1	1	1	NA	0	1	0	0	NA	0	0	1	0	1	1	0	0	0	1	1	0	0	0	1	0
AX-166503734	2	2	1	2	2	2	2	2	2	2	2	2	2	2	2	2	2	2	2	2	2	2	2	2	2	2
AX-166503735	0	0	1	0	0	0	0	0	0	0	0	0	0	0	0	0	0	0	0	0	0	0	0	0	0	0
AX-123357383	2	2	1	2	2	2	2	2	1	2	1	2	2	2	2	2	1	2	1	2	1	1	1	2	2	2
AX-166503736	2	2	2	2	1	2	2	2	1	2	2	2	2	2	2	2	2	2	1	2	1	1	2	2	2	2
AX-166503737	2	2	2	2	2	2	2	2	2	2	2	2	2	2	2	2	2	1	2	2	2	1	2	1	2	2
AX-166503738	0	0	0	0	0	0	0	0	0	0	0	0	0	0	0	0	0	0	0	0	1	0	0	0	0	0
AX-166503739	2	2	2	2	2	2	2	2	1	2	1	2	NA	2	2	2	2	2	1	2	1	1	1	2	2	2
AX-166503740	2	2	2	2	2	2	2	2	2	2	2	2	2	2	2	2	2	2	2	2	2	2	2	2	2	2
AX-166503741	1	0	2	1	1	1	1	2	1	2	1	2	1	2	1	2	0	0	0	1	1	0	1	1	1	1
AX-166503742	2	2	2	2	2	2	1	2	2	2	2	2	1	2	2	2	2	2	2	1	2	1	2	2	2	2
AX-166503743	2	2	1	2	2	2	2	2	2	NA	2	2	2	2	2	2	2	2	2	2	1	2	2	2	2	2
AX-166503744	1	NA	2	0	2	0	1	1	1	0	1	1	2	1	1	0	1	0	1	0	2	1	1	1	0	1
AX-166503745	1	2	1	1	1	1	1	1	1	1	1	1	2	2	1	1	0	1	1	0	1	2	1	2	0	1
AX-166503746	1	1	2	0	2	0	1	1	1	0	1	1	2	1	1	0	1	1	1	0	2	2	1	NA	0	1
AX-166503747	1	1	0	2	0	2	1	1	1	2	1	1	0	1	1	2	1	1	1	2	0	0	1	1	2	1
AX-166503748	2	2	2	2	1	2	2	2	1	2	2	2	2	2	2	2	2	2	1	NA	1	1	2	2	2	2
AX-89782959	0	0	1	1	0	0	0	1	0	1	1	0	0	0	1	1	0	0	0	1	1	NA	0	0	0	0
AX-166503749	2	2	1	2	2	2	2	2	2	2	2	2	2	2	2	2	2	2	2	2	2	2	2	2	2	2
AX-166503750	2	2	1	2	2	2	2	2	2	2	2	2	2	2	2	2	1	2	2	2	2	2	2	2	2	2
AX-166503751	0	0	1	0	0	0	0	0	NA	0	0	0	0	0	0	0	1	0	1	0	1	NA	NA	0	0	0
AX-166503752	2	1	1	1	1	2	1	1	2	0	2	2	1	2	1	2	2	2	2	1	1	2	1	2	1	2
AX-166503753	0	1	2	1	2	1	1	0	1	0	2	1	2	1	0	2	2	0	2	1	0	1	1	1	1	1
AX-166503754	0	0	1	0	0	0	0	0	1	0	1	0	0	0	0	0	1	0	1	0	1	1	1	0	0	0
AX-166503755	0	0	1	0	0	0	0	0	0	0	0	0	0	0	0	0	0	0	0	0	0	0	0	0	0	0
AX-166503756	2	2	2	2	2	2	2	2	2	2	2	2	2	2	2	2	2	2	2	2	2	2	2	2	2	2
AX-166503757	1	1	1	1	1	2	1	2	1	2	1	2	1	1	1	2	0	1	0	2	1	1	1	1	1	2
AX-89782993	2	1	2	2	1	2	2	2	1	2	2	2	1	2	2	2	2	2	1	2	1	1	2	2	2	2
AX-166503758	0	0	0	1	1	0	1	1	0	1	1	0	0	0	2	1	0	0	0	1	0	0	NA	0	1	0
AX-166503759	0	0	0	0	0	0	0	0	0	0	0	0	0	0	0	0	0	0	0	0	1	0	0	0	0	0
AX-166503760	0	0	0	0	0	0	0	0	0	0	0	0	0	0	0	0	0	0	0	0	1	0	0	0	0	0
AX-166503761	1	2	2	1	1	1	1	0	2	NA	1	2	2	2	1	1	2	2	2	1	2	2	1	2	1	2
AX-166503762	1	1	0	2	0	2	1	1	1	1	1	1	0	1	1	2	1	1	1	2	0	0	1	1	2	1
AX-166503763	2	1	1	2	2	2	2	2	2	2	2	2	1	2	2	2	2	2	2	2	2	2	2	2	2	2
AX-166503764	2	1	0	0	1	2	1	1	2	0	1	2	1	2	0	1	0	2	0	1	1	2	1	2	1	2
AX-166503765	2	2	2	1	NA	2	1	1	2	0	1	2	2	2	0	1	2	2	2	1	0	2	1	2	1	2
AX-166503766	0	0	0	0	0	0	0	0	0	0	0	0	0	0	0	0	0	0	0	0	0	0	0	0	0	0
AX-166503767	0	1	1	1	1	0	1	1	0	1	1	0	1	0	2	1	0	0	0	1	0	0	1	0	0	0
AX-123357385	2	2	2	2	2	2	2	2	2	1	2	2	2	2	2	0	2	2	2	2	2	2	1	2	2	1
AX-89783021	2	1	0	0	0	2	0	2	0	2	2	0	1	0	2	2	0	1	0	2	0	1	0	1	0	0
AX-166503768	0	1	2	0	2	0	1	0	1	0	1	1	2	1	1	0	1	1	1	0	2	2	1	1	0	1
AX-166503769	0	0	0	0	0	0	0	0	0	0	0	0	0	0	0	0	0	0	0	0	0	0	0	0	0	0
AX-123357386	0	0	0	0	0	0	0	0	1	0	1	0	0	0	0	0	0	0	2	0	1	1	1	0	0	0
AX-166503770	2	1	1	1	1	2	1	1	2	0	1	2	1	2	0	1	2	2	2	1	1	2	1	2	1	2
AX-89783033	2	2	1	1	0	2	0	2	0	2	2	0	1	0	2	1	1	2	1	1	2	NA	0	2	0	0
AX-166503771	0	0	1	0	0	0	0	0	0	0	0	0	0	0	0	0	1	0	0	0	0	0	0	0	0	0
AX-166503772	0	0	2	0	1	0	0	0	1	0	0	0	0	0	0	0	1	0	1	0	1	1	0	0	0	0
AX-166503773	0	1	1	1	1	0	1	1	0	2	1	0	1	0	2	1	0	0	0	1	1	0	1	0	1	0
AX-166503774	2	2	2	2	2	2	2	2	2	2	2	2	2	2	2	2	2	2	2	2	1	2	2	2	2	2
AX-166503775	2	2	2	2	2	2	2	2	2	2	2	2	2	2	2	2	2	2	2	2	2	2	2	2	2	2
AX-166503776	0	0	0	0	0	0	0	0	1	0	1	0	0	0	0	0	0	0	1	0	1	1	1	0	0	0
AX-89783052	0	1	2	0	2	1	0	0	2	2	1	2	2	1	1	1	2	0	0	1	1	0	0	1	1	1
AX-166503777	2	1	1	1	1	2	1	1	2	2	1	2	1	2	1	2	2	2	2	1	1	2	1	2	1	2
AX-166503778	2	2	1	2	2	2	2	2	2	2	2	2	2	2	2	2	1	2	2	2	2	2	2	2	2	2
AX-123357388	0	1	1	1	1	0	1	1	0	0	1	0	1	0	1	0	0	0	0	1	1	0	1	NA	1	0
AX-166503779	1	0	1	0	0	0	1	0	1	1	1	1	2	1	1	2	2	0	1	1	0	1	2	1	0	1
AX-166503780	1	0	1	0	0	0	1	0	1	1	1	1	2	1	1	2	2	0	1	1	0	1	2	1	0	1
AX-166503781	0	0	1	1	1	NA	0	1	1	0	NA	0	0	1	1	1	2	1	2	0	1	1	1	0	1	2
AX-166503782	1	0	2	2	2	1	1	2	0	0	1	0	1	0	1	0	0	1	0	1	1	0	1	1	1	1
AX-166503783	2	2	2	1	1	2	2	1	1	2	0	2	2	1	1	1	1	1	0	2	1	1	1	2	1	0
AX-166503784	1	0	1	0	0	0	1	0	1	1	1	1	2	1	1	0	2	0	1	1	0	1	1	1	0	0
AX-166503785	0	0	1	1	0	0	0	0	0	0	1	1	0	1	1	2	1	0	2	0	1	0	1	1	0	1
AX-166503786	0	1	1	0	0	2	0	0	0	1	0	0	0	0	0	1	1	0	0	0	0	0	0	0	0	0
AX-166503787	2	2	1	2	2	2	2	2	2	2	2	2	2	2	2	2	2	2	2	2	2	2	2	2	2	2
AX-123357389	0	1	0	0	1	0	1	0	0	0	0	1	0	0	0	0	0	1	0	0	0	1	1	1	0	0
AX-166503788	2	2	1	2	2	2	2	2	2	2	2	2	2	2	2	2	2	2	2	2	2	2	2	2	2	2
AX-166503789	0	0	1	1	0	0	0	0	0	0	1	1	0	1	1	2	1	0	2	0	1	0	NA	1	0	1
AX-89783086	0	0	0	1	1	0	1	1	2	0	1	1	1	0	0	0	1	1	1	1	0	1	1	0	0	1
AX-166503790	2	2	1	2	2	2	2	2	2	2	2	2	2	2	2	2	2	2	2	2	2	2	2	2	2	2
AX-123357391	0	1	1	0	1	0	0	0	1	0	1	0	2	0	0	0	2	0	0	0	1	1	1	0	1	0
AX-89783091	0	0	1	1	0	0	0	0	0	0	0	1	0	NA	0	0	1	0	2	0	0	0	1	0	0	1
AX-89783094	1	2	2	1	2	1	1	2	2	2	2	2	2	1	2	1	2	2	1	1	1	2	2	2	1	1
AX-123357394	1	1	1	1	1	0	0	2	2	2	2	1	2	1	2	1	1	1	0	1	1	1	1	1	1	1
AX-89783104	0	0	0	0	0	0	0	0	0	0	0	1	0	1	0	1	0	NA	1	0	1	NA	1	1	0	1
AX-166503791	1	1	2	1	1	2	2	0	0	0	0	1	0	1	0	1	1	1	2	1	1	1	1	1	1	1
AX-89783107	1	2	2	2	2	2	2	2	2	2	2	2	2	2	2	2	2	2	2	1	2	2	2	2	2	2
AX-89783112	1	1	2	1	1	0	0	NA	NA	2	2	1	NA	1	2	1	2	1	0	1	1	1	1	1	1	1
AX-166503792	1	1	2	1	1	2	2	0	0	0	0	1	0	1	0	1	1	1	2	1	1	1	1	1	1	1
AX-166503793	0	1	0	1	0	1	2	1	1	0	2	2	1	1	1	1	2	0	2	2	1	1	1	1	0	1
AX-166503794	2	2	1	2	2	2	2	2	2	2	2	2	2	2	2	2	2	2	2	2	2	2	2	2	2	2
AX-89783121	0	0	0	0	0	0	0	0	0	0	0	1	0	1	0	1	0	0	0	0	0	0	1	1	0	1
AX-89783122	2	2	2	2	1	2	1	2	2	1	2	2	NA	1	2	2	2	2	1	2	2	2	2	1	NA	2
AX-166503795	2	2	2	2	2	2	2	2	2	2	2	2	2	2	2	2	2	2	2	2	1	2	2	2	2	2
AX-89783125	0	0	2	0	0	1	0	0	0	NA	0	0	0	0	0	0	0	0	0	0	0	0	0	0	0	NA
AX-123357399	0	1	1	1	1	0	1	1	1	0	1	0	2	0	0	0	2	0	0	1	1	1	1	1	1	0
AX-166503796	0	0	0	0	0	0	0	0	0	0	0	0	0	0	0	0	0	0	0	0	0	0	0	0	0	0
AX-89783131	2	2	2	2	1	2	2	2	1	2	1	2	2	2	2	1	2	2	2	2	2	1	2	2	2	2
AX-166503797	0	0	0	0	0	0	0	0	0	0	0	0	0	1	0	0	0	0	0	0	0	0	0	0	0	0
AX-123357402	0	0	0	0	0	0	0	0	0	0	0	0	0	1	0	0	0	0	0	0	0	0	0	0	0	0
AX-123357403	0	0	0	0	0	0	0	0	0	0	0	0	0	0	0	0	0	0	0	0	0	0	0	0	0	0
AX-166503798	2	2	1	2	2	2	2	2	2	2	2	2	2	2	2	2	1	2	2	2	2	2	2	2	2	2
AX-166503799	1	1	0	1	0	2	NA	2	1	1	2	2	1	1	1	1	2	0	2	2	1	1	1	1	0	1
AX-166503800	0	0	0	0	0	0	0	0	0	0	0	0	0	0	0	0	0	0	0	0	0	0	0	0	0	0
AX-166503801	2	2	2	2	2	2	2	2	2	2	2	2	2	1	2	2	2	2	2	2	2	2	2	2	2	2
AX-123433355	0	NA	2	2	0	1	0	0	0	1	0	1	0	1	1	1	1	2	2	2	1	2	0	2	0	1
AX-123357404	1	2	1	NA	0	2	1	0	0	0	0	0	1	0	0	0	1	1	2	1	2	2	0	1	0	NA
AX-89783160	2	2	1	2	2	1	2	2	2	1	2	2	2	2	2	1	2	2	2	2	2	2	2	2	2	2
AX-166503802	0	0	2	0	1	1	1	0	1	0	2	1	0	1	2	2	0	0	0	0	0	0	1	0	1	1
AX-166503803	2	2	2	2	1	2	1	2	2	1	2	2	2	1	2	2	2	2	1	2	2	2	2	1	2	2
AX-123357405	0	1	1	1	1	0	1	1	1	0	1	0	2	0	0	0	2	0	0	1	1	1	1	1	1	0
AX-166503804	2	2	1	2	2	2	2	2	2	2	2	2	2	2	2	2	1	2	2	2	2	2	2	2	2	2
AX-166503805	2	2	0	2	2	2	2	2	2	2	2	2	2	2	2	2	0	2	2	2	2	2	2	2	2	2
AX-89783175	2	2	2	1	2	2	1	1	2	2	2	0	2	1	2	0	2	1	2	1	2	2	1	1	1	1
AX-166503806	2	2	0	2	2	2	2	2	2	2	2	2	2	2	2	2	2	2	2	2	2	2	2	2	2	2
AX-89783178	2	2	2	2	2	2	2	2	2	2	2	2	2	2	2	2	2	2	2	2	2	2	2	2	2	2
AX-123357407	1	2	2	1	2	0	1	2	2	2	2	2	2	2	2	1	2	2	0	1	1	2	2	NA	2	1
AX-166503807	0	0	0	0	0	0	0	0	0	0	0	0	0	0	0	0	0	0	0	0	0	0	0	0	0	0
AX-123357408	1	2	2	1	2	NA	1	2	2	2	2	2	2	2	2	1	2	2	1	1	1	NA	2	2	2	1
AX-123357409	1	2	1	2	2	2	1	2	2	1	2	2	1	2	2	2	1	2	2	2	1	NA	2	2	2	2
AX-166503808	2	2	1	2	2	2	2	2	2	2	2	2	2	2	2	2	2	2	2	2	2	2	2	2	2	2
AX-123357410	0	0	1	1	1	2	1	1	2	1	1	1	1	0	0	1	1	1	1	1	0	1	1	0	0	1
AX-166503809	0	0	1	0	0	0	0	0	0	0	0	0	0	0	0	0	0	0	0	0	0	0	0	0	0	0
AX-166503810	2	1	2	1	1	1	2	1	1	2	2	2	1	1	2	1	2	0	2	2	1	1	1	1	0	1
AX-123357411	1	1	2	0	2	1	2	1	1	1	1	1	2	1	0	0	2	0	0	2	1	1	1	2	1	0
AX-89783200	2	2	1	2	2	0	2	2	2	1	2	2	2	2	2	1	2	2	2	2	2	2	2	2	2	2
AX-89783201	2	1	NA	0	1	2	0	1	2	2	1	2	2	2	1	1	0	0	0	0	1	1	2	0	1	0
AX-123357413	2	2	0	1	1	2	1	1	0	2	1	1	1	2	2	2	1	1	1	1	2	1	1	2	2	1
AX-89783207	2	2	2	1	2	2	1	1	2	2	2	0	2	1	2	0	2	1	1	1	2	2	1	1	NA	1
AX-166503811	1	0	0	0	0	0	1	0	0	0	0	0	1	0	0	0	0	0	0	0	0	1	0	0	0	0
AX-166503812	2	2	1	2	2	2	2	2	2	2	2	2	2	2	2	2	1	2	2	2	2	2	2	2	2	2
AX-166503813	0	0	1	0	0	0	0	0	0	0	0	0	0	0	0	0	1	0	0	0	0	0	0	0	0	0
AX-166503814	0	0	0	0	0	0	0	0	0	0	0	0	0	0	0	0	0	0	0	0	0	0	0	0	0	0
AX-166503815	2	2	1	2	2	2	2	2	2	2	2	2	2	2	2	2	2	2	2	2	2	2	2	2	2	2
AX-89783217	2	2	2	1	2	2	1	1	2	2	2	0	2	1	2	1	2	1	1	1	2	2	1	1	1	1
AX-166503816	2	1	0	1	1	2	0	2	1	2	0	0	1	1	1	1	0	2	0	0	1	1	1	1	2	1
AX-89783221	2	1	2	2	1	2	1	2	2	2	2	2	1	2	2	2	2	2	2	2	2	2	1	2	2	2
AX-123357415	2	1	1	1	1	2	1	1	2	2	2	2	1	2	2	2	2	2	2	1	1	1	1	1	1	2
AX-123357416	2	1	1	1	1	2	1	1	2	2	2	2	1	2	2	2	2	2	2	1	1	1	1	1	1	2
AX-89783237	2	1	1	1	1	2	1	1	2	2	2	2	1	2	2	2	2	2	2	1	1	1	1	1	1	2
AX-123357419	1	0	1	0	0	1	1	0	0	0	0	0	0	1	0	0	1	0	0	0	1	0	0	0	0	0
AX-89783244	2	2	2	1	1	2	1	1	0	2	1	1	1	2	2	2	1	1	1	1	2	1	1	2	2	1
AX-166503817	2	2	1	2	2	1	2	2	2	1	2	2	2	2	2	1	2	2	2	2	2	2	2	2	2	2
AX-123357420	1	NA	2	1	2	0	NA	2	2	2	2	2	2	2	2	1	2	1	1	0	1	NA	2	1	2	1
AX-166503818	2	2	1	2	2	2	2	2	2	2	2	2	2	2	2	2	2	2	2	2	2	2	2	2	2	2
AX-166503819	0	1	2	1	1	1	1	1	1	0	1	1	2	0	0	0	2	0	0	2	1	1	1	1	1	0
AX-166503820	0	0	2	1	1	0	1	0	1	0	1	1	2	0	0	0	2	0	1	1	1	0	1	0	NA	0
AX-166503821	1	2	2	2	2	2	1	2	2	2	2	2	1	2	2	2	2	2	2	NA	2	NA	2	2	2	2
AX-166503822	0	0	0	0	1	0	1	0	0	2	0	0	0	1	0	0	0	0	1	0	0	0	0	1	0	0
AX-123357421	2	1	1	1	1	2	1	1	2	2	1	2	1	2	2	1	2	2	1	1	2	2	2	1	1	2
AX-166503823	2	0	NA	1	0	1	1	1	2	1	1	0	0	0	1	1	2	1	1	1	1	1	NA	2	1	0
AX-166503824	1	0	2	1	0	1	1	0	0	0	0	0	0	1	0	0	NA	0	1	0	1	NA	0	0	0	0
AX-166503825	1	2	2	1	1	2	1	0	1	1	1	1	2	2	0	0	2	2	2	1	2	2	1	1	1	1
AX-123357422	0	1	1	1	2	0	1	1	1	1	2	1	2	NA	0	2	1	0	2	1	0	1	1	1	1	1
AX-166503826	0	1	NA	1	0	NA	1	1	1	1	2	2	1	2	2	2	0	1	1	0	NA	2	NA	1	0	1
AX-166503827	0	0	0	1	1	0	0	0	0	0	0	0	0	0	0	0	0	1	0	0	0	0	0	0	1	0
AX-166503828	0	1	0	0	1	0	0	0	2	2	1	2	1	0	0	1	1	0	0	1	0	0	2	0	0	1
AX-123357423	2	1	0	1	2	1	1	1	1	1	1	1	1	0	1	1	2	1	1	2	0	0	1	1	2	1
AX-123357426	0	0	1	0	1	NA	1	1	1	0	0	0	1	0	0	1	0	1	0	1	0	0	0	0	0	1
AX-123357427	0	0	1	0	1	0	0	0	0	0	0	1	0	1	0	1	0	0	1	1	0	0	0	1	0	1
AX-166503829	1	2	0	0	1	0	0	0	0	1	0	1	1	NA	1	0	0	1	1	1	0	1	1	1	0	0
AX-89783294	2	2	2	2	2	2	2	2	2	2	2	2	2	2	2	2	2	2	2	2	2	2	2	2	2	2
AX-166503830	2	2	1	2	2	2	2	2	2	2	2	2	2	2	2	2	2	2	2	2	2	2	2	2	2	2
AX-89783304	0	1	2	1	0	1	0	0	0	1	0	1	0	1	0	0	2	0	2	0	1	0	0	0	0	0
AX-166503831	1	1	2	1	1	1	0	1	1	1	1	1	1	1	1	1	2	1	1	1	1	2	0	0	0	1
AX-89783309	2	2	2	2	2	2	2	2	2	2	2	2	2	2	2	2	2	2	2	2	2	2	2	2	2	2
AX-89783310	2	2	2	2	2	2	2	2	2	1	2	1	1	1	2	2	2	2	2	1	1	2	2	1	2	2
AX-123357429	0	0	1	0	0	0	0	0	0	0	0	0	0	0	0	0	0	0	0	0	0	0	0	0	NA	0
AX-166503832	1	1	0	1	1	1	2	1	1	1	1	1	1	1	1	1	0	1	1	1	1	0	2	2	2	1
AX-89783314	0	2	2	1	0	1	0	0	0	1	0	1	1	1	0	0	2	1	2	1	2	1	1	1	0	0
AX-89783316	0	1	2	1	1	1	1	0	1	1	0	2	2	2	0	0	2	0	2	0	2	0	2	0	1	1
AX-166503833	2	2	2	2	2	2	2	2	2	2	2	2	2	2	2	2	2	2	2	2	2	2	2	2	2	2
AX-166503834	1	1	0	1	0	0	1	1	1	1	0	1	0	1	NA	0	1	NA	0	NA	2	1	1	1	1	1
AX-166503835	1	2	2	1	1	2	1	0	1	2	1	2	1	2	1	0	2	1	2	1	2	1	2	1	1	1
AX-89783325	2	2	2	2	2	2	2	2	2	2	2	2	2	2	2	2	2	2	2	2	2	2	2	2	2	2
AX-123357431	2	2	1	2	2	2	2	2	2	2	2	2	2	2	2	2	2	2	2	2	2	2	2	2	2	2
AX-166503836	2	NA	0	1	NA	2	2	2	1	2	NA	1	1	1	2	2	0	1	1	1	1	0	2	2	1	1
AX-123357432	2	2	1	2	2	2	2	2	2	2	2	2	2	2	2	2	2	2	2	2	2	2	2	2	2	2
AX-123357433	0	0	1	0	0	0	0	0	0	0	0	0	0	0	0	0	0	0	0	0	0	0	0	0	0	0
AX-166503837	2	2	2	2	2	2	2	2	2	2	2	2	2	2	2	2	2	2	2	2	2	2	2	2	2	2
AX-166503838	1	1	0	1	0	0	1	1	1	1	0	1	0	1	1	0	1	1	0	NA	2	1	NA	1	1	1
AX-166503839	2	2	1	2	2	1	2	2	2	2	2	2	2	2	2	2	2	2	2	2	2	2	1	1	2	2
AX-166503840	1	0	2	2	1	1	1	2	1	2	1	2	1	2	1	2	0	1	1	2	1	1	1	2	1	1
AX-166503841	1	2	0	1	1	1	2	1	1	1	1	1	1	1	1	1	1	2	1	1	1	0	2	2	2	1
AX-123357435	2	2	1	2	2	1	2	2	2	2	2	2	2	2	2	2	2	2	2	2	2	2	1	1	2	2
AX-166503842	1	1	1	1	1	NA	2	2	1	0	1	1	1	0	1	1	1	1	2	1	2	1	2	1	2	2
AX-123357436	2	2	2	2	2	2	2	2	2	2	2	2	2	2	2	2	2	2	2	2	2	2	2	2	2	2
AX-89783385	0	0	2	1	0	0	1	0	0	1	1	0	0	0	0	1	0	NA	1	NA	0	1	0	1	1	0
AX-166503843	0	0	1	0	0	0	0	0	0	0	0	0	0	0	0	0	0	0	0	0	0	0	0	0	0	0
AX-166503844	2	1	1	1	0	2	1	1	0	1	0	1	0	2	2	0	1	2	0	1	2	1	1	1	1	1
AX-166503845	0	0	0	1	0	0	1	1	1	0	1	0	1	1	0	0	0	1	1	0	1	2	1	1	0	1
AX-123357437	0	2	1	1	2	0	1	1	2	2	2	2	2	0	0	2	1	NA	2	2	0	1	2	1	1	1
AX-166503846	0	1	1	1	2	0	1	1	2	1	2	1	2	0	0	2	1	0	2	1	0	1	1	1	1	1
[truncated: 36,506 more rows]
